# Supplementary material for: Synthesis and structural characterization of a new dinuclear platinum(III) complex, [Pt2Cl4(NH3)2{μ-HN=C(O)But}2]
Source: Acta Crystallogr B Struct Sci Cryst Eng Mater. 2022 Nov 4;78(Pt 6):835–41. doi: 10.1107/S2052520622009660 (PMC9728019; doi:10.1107/S2052520622009660)
Supplement: Supplementary file 1 [file b-78-00835-sup1.cif]

data_I

_audit_update_record
;
2022-10-19 # Formatted by IUCr publCIF

;
_publcif_datablock.id '{feab13d9-7169-4340-a651-72015d52af6e}'

# publcif _publ_body_element loop start
loop_
_publ_body_element
_publ_body_title
_publ_body_contents

 section 
;
Introduction
; 
;

;
 section 
;
Experimental
; 
;

;
 subsection 
;
Synthesis and crystallization
; 
;

;
 subsection 
;
Refinement
;
;
Crystal data, data collection and structure refinement details are summarized
in Table 1.
;

 section 
;
Results and discussion
; 
;

;
# publcif _publ_body_element loop end
#==============================================================================

# PROCESSING SUMMARY (IUCr Office Use Only)

_journal_date_recd_electronic      2022-07-01
_journal_date_to_coeditor         ?
_journal_date_from_coeditor       ?
_journal_date_accepted     2022-09-30
_journal_date_printers_first      ?
_journal_date_printers_final      ?
_journal_date_proofs_out          ?
_journal_date_proofs_in           ?
_journal_coeditor_name            ?
_journal_coeditor_code      YV5006SUP1
_journal_coeditor_notes
?
_journal_paper_category      FA
_journal_techeditor_code      B220966
_iucr_compatibility_tag          ACTA95
_journal_techeditor_notes  
;
;
_journal_coden_ASTM               ?
_journal_name_full                ?
_journal_year                     ?
_journal_volume                   ?
_journal_issue                    ?
_journal_page_first               ?
_journal_page_last                ?
_journal_suppl_publ_number        ?
_journal_suppl_publ_pages         ?

#==============================================================================

_chemical_name_systematic         '{2-amino-2-[mu-butyl(amidate)]-4-clhoride}diplatinum(III)' 
_chemical_formula_sum             'C10 H26 Cl4 N4 O2 Pt2'
_chemical_formula_moiety          'C10 H26 Cl4 N4 O2 Pt2'
_chemical_formula_weight          766.33
_cell_length_a                    19.3247(3)
_cell_length_b                    8.87950(10)
_cell_length_c                    12.7062(2)
_cell_angle_alpha                 90
_cell_angle_beta                  108.3320(10)
_cell_angle_gamma                 90
_cell_volume                      2069.65(5)
 
_symmetry_cell_setting            monoclinic 
_symmetry_space_group_name_H-M    'C 1 2/c 1 ' 
_symmetry_space_group_name_Hall   ? 

loop_
 _symmetry_equiv_pos_as_xyz
 'x,y,z'
 '-x,-y,-z'
 'x+1/2,y+1/2,z'
 '-x+1/2,-y+1/2,-z'
 '-x,y,-z+1/2'
 'x,-y,z+1/2'
 '-x+1/2,y+1/2,-z+1/2'
 'x+1/2,-y+1/2,z+1/2'

loop_
_atom_type_symbol
_atom_type_scat_dispersion_real
_atom_type_scat_dispersion_imag
_atom_type_scat_Cromer_Mann_a1
_atom_type_scat_Cromer_Mann_b1
_atom_type_scat_Cromer_Mann_a2
_atom_type_scat_Cromer_Mann_b2
_atom_type_scat_Cromer_Mann_a3
_atom_type_scat_Cromer_Mann_b3
_atom_type_scat_Cromer_Mann_a4
_atom_type_scat_Cromer_Mann_b4
_atom_type_scat_Cromer_Mann_c
_atom_type_scat_source  
 C       0.0033   0.0016   2.3100  20.8439   1.0200  10.2075   1.5886   0.5687
   0.8650  51.6512   0.2156 'International Tables Vol C 4.2.6.8 and 6.1.1.4'
 H       0.0000   0.0000   0.4930  10.5109   0.3229  26.1257   0.1402   3.1424
   0.0408  57.7998   0.0030 'International Tables Vol C 4.2.6.8 and 6.1.1.4'
 N       0.0061   0.0033  12.2126   0.0057   3.1322   9.8933   2.0125  28.9975
   1.1663   0.5826 -11.5290 'International Tables Vol C 4.2.6.8 and 6.1.1.4'
 O       0.0106   0.0060   3.0485  13.2771   2.2868   5.7011   1.5463   0.3239
   0.8670  32.9089   0.2508 'International Tables Vol C 4.2.6.8 and 6.1.1.4'
 Cl      0.1484   0.1585  11.4604   0.0104   7.1964   1.1662   6.2556  18.5194
   1.6455  47.7784  -9.5574 'International Tables Vol C 4.2.6.8 and 6.1.1.4'
 Pt     -1.7033   8.3905  27.0059   1.5129  17.7639   8.8117  15.7131   0.4246
   5.7837  38.6103  11.6883 'International Tables Vol C 4.2.6.8 and 6.1.1.4'
 
 
_cell_formula_units_Z                    4

# Given Formula = C10 H26 Cl4 N4 O2 Pt2 
# Dc =      2.46 Fooo =   1416.00 Mu =    140.29 M =    383.17
# Found Formula = C10 H26 Cl4 N4 O2 Pt2 
# Dc =      2.46 FOOO =   1416.00 Mu =    140.29 M =    383.17 
 
_cell_measurement_reflns_used         9905
_cell_measurement_theta_min              3
_cell_measurement_theta_max             40
_cell_measurement_temperature          293
 
_exptl_crystal_description        'tabular' 
_exptl_crystal_colour             'orange' 
_exptl_crystal_size_min           0.208 
_exptl_crystal_size_mid           0.238 
_exptl_crystal_size_max           0.771 
 
_exptl_crystal_density_diffrn     2.459 
_exptl_crystal_density_meas       ? 
_exptl_crystal_density_method     'not measured' 
# Non-dispersive F(000): 
_exptl_crystal_F_000              1416 
_exptl_absorpt_coefficient_mu     14.029 
 
_exptl_absorpt_correction_type    multi-scan 
_exptl_absorpt_process_details    SADABS
#'DENZO/SCALEPACK (Otwinowski & Minor, 1997)' 
_exptl_absorpt_correction_T_min   0.03 
_exptl_absorpt_correction_T_max   0.05 
_diffrn_measurement_device_type   'Nonius KappaCCD' 
_diffrn_measurement_device        'Area' 
_diffrn_radiation_monochromator   'graphite' 
_diffrn_radiation_type            'Mo K\a'
_diffrn_radiation_wavelength       0.71073
_diffrn_measurement_method        '\f & \w scans' 
 
_computing_data_collection        'COLLECT (Nonius, 2001).' 
_computing_cell_refinement        'DENZO/SCALEPACK (Otwinowski & Minor, 1997)' 
_computing_data_reduction         'CrysAlis, (Oxford Diffraction, 2002)' 
_computing_structure_solution     'SIR92 (Altomare et al., 1994)' 
_computing_structure_refinement   'CRYSTALS (Betteridge et al., 2003)' 
_computing_publication_material   'CRYSTALS (Betteridge et al., 2003)' 
_computing_molecular_graphics     'CAMERON (Watkin et al., 1996)' 
 
_diffrn_standards_interval_time   . 
_diffrn_standards_interval_count  . 
_diffrn_standards_number          0 
_diffrn_standards_decay_%         ? 
_diffrn_ambient_temperature        293
_diffrn_reflns_number             29306 
_reflns_number_total              6496 
_diffrn_reflns_av_R_equivalents   0.027 
_diffrn_reflns_theta_min          3.245 
_diffrn_reflns_theta_max          40.277 
_diffrn_measured_fraction_theta_max 0.995 
_diffrn_reflns_theta_full         40.277 
_diffrn_measured_fraction_theta_full 0.995 
_diffrn_reflns_limit_h_min        -34 
_diffrn_reflns_limit_h_max        34 
_diffrn_reflns_limit_k_min        -16 
_diffrn_reflns_limit_k_max        16 
_diffrn_reflns_limit_l_min        -22 
_diffrn_reflns_limit_l_max        23 
_reflns_limit_h_min               -34 
_reflns_limit_h_max               33 
_reflns_limit_k_min               0 
_reflns_limit_k_max               16 
_reflns_limit_l_min               0 
_reflns_limit_l_max               23  
_oxford_diffrn_Wilson_B_factor    1.70 
_oxford_diffrn_Wilson_scale       56.17  
_atom_sites_solution_primary      direct 
_atom_sites_solution_hydrogens    difmap 
_refine_diff_density_min          -1.30 
_refine_diff_density_max          1.30  
_oxford_reflns_threshold_expression_ref     I>3.0\s(I)
_refine_ls_number_reflns          4707 
_refine_ls_number_restraints      0 
_refine_ls_number_parameters      100 
_oxford_refine_ls_R_factor_ref    0.0200 
_refine_ls_wR_factor_ref          0.0174 
_refine_ls_goodness_of_fit_ref    1.1181 
_refine_ls_shift/su_max           0.0025330 
_refine_ls_shift/su_mean          0.0000834 
_oxford_reflns_number_all         6490 
_refine_ls_R_factor_all           0.0422 
_refine_ls_wR_factor_all          0.0293 
_reflns_threshold_expression      I>2.0\s(I)
_reflns_number_gt                 4944 
_refine_ls_R_factor_gt            0.0218 
_refine_ls_wR_factor_gt           0.0182 
_chemical_absolute_configuration  .  
_refine_ls_structure_factor_coef  F 
_refine_ls_matrix_type            full
_refine_ls_hydrogen_treatment     constr   
_refine_ls_weighting_scheme       calc 
_refine_ls_weighting_details ?

loop_
_atom_site_label
_atom_site_type_symbol
_atom_site_fract_x
_atom_site_fract_y
_atom_site_fract_z
_atom_site_U_iso_or_equiv
_atom_site_occupancy
_atom_site_adp_type
_atom_site_refinement_flags_posn
_atom_site_refinement_flags_adp
_atom_site_refinement_flags_occupancy
_atom_site_disorder_assembly
_atom_site_disorder_group
_atom_site_attached_hydrogens
C1 C 0.39504(12) 0.4284(2) 0.70417(18) 0.0252 1.0000 Uani . . . . . . 
C2 C 0.33011(13) 0.5356(3) 0.6762(2) 0.0328 1.0000 Uani . . . . . . 
C3 C 0.3542(2) 0.6860(4) 0.6415(5) 0.0736 1.0000 Uani . . . . . . 
C4 C 0.26775(19) 0.4685(5) 0.5828(3) 0.0604 1.0000 Uani . . . . . . 
C5 C 0.3040(2) 0.5602(5) 0.7774(3) 0.0615 1.0000 Uani . . . . . . 
Pt1 Pt 0.496514(4) 0.231576(8) 0.647481(7) 0.0213 1.0000 Uani . . . . . . 
Cl2 Cl 0.48843(4) 0.27493(7) 0.45529(5) 0.0362 1.0000 Uani . . . . . . 
Cl1 Cl 0.60019(3) 0.08476(7) 0.67596(5) 0.0328 1.0000 Uani . . . . . . 
N1 N 0.43076(12) 0.0464(2) 0.59437(19) 0.0321 1.0000 Uani . . . . . . 
O1 O 0.40504(9) 0.35648(18) 0.62161(14) 0.0292 1.0000 Uani . . . . . . 
N2 N 0.43773(11) 0.4095(2) 0.80464(16) 0.0281 1.0000 Uani . . . . . . 
H33 H 0.3159 0.7596 0.6298 0.1098 1.0000 Uiso R . . . . . 
H32 H 0.3965 0.7232 0.6981 0.1102 1.0000 Uiso R . . . . . 
H31 H 0.3662 0.6740 0.5739 0.1097 1.0000 Uiso R . . . . . 
H43 H 0.2260 0.5350 0.5667 0.0900 1.0000 Uiso R . . . . . 
H42 H 0.2546 0.3716 0.6055 0.0900 1.0000 Uiso R . . . . . 
H41 H 0.2821 0.4581 0.5169 0.0899 1.0000 Uiso R . . . . . 
H53 H 0.2617 0.6241 0.7577 0.0917 1.0000 Uiso R . . . . . 
H52 H 0.3416 0.6095 0.8348 0.0921 1.0000 Uiso R . . . . . 
H51 H 0.2923 0.4629 0.8041 0.0924 1.0000 Uiso R . . . . . 
H21 H 0.4322 0.4680 0.8560 0.0346 1.0000 Uiso R . . . . . 
H12 H 0.4038 0.0293 0.6360 0.0492 1.0000 Uiso R . . . . . 
H11 H 0.4571 -0.0353 0.5945 0.0494 1.0000 Uiso R . . . . . 
H13 H 0.4017 0.0619 0.5253 0.0497 1.0000 Uiso R . . . . . 
loop_
_atom_site_aniso_label
_atom_site_aniso_U_11
_atom_site_aniso_U_22
_atom_site_aniso_U_33
_atom_site_aniso_U_23
_atom_site_aniso_U_13
_atom_site_aniso_U_12
C1 0.0222(8) 0.0235(8) 0.0276(9) 0.0002(7) 0.0046(7) 0.0025(6) 
C2 0.0248(10) 0.0331(11) 0.0390(12) 0.0013(9) 0.0078(9) 0.0070(8) 
C3 0.056(2) 0.0418(17) 0.126(4) 0.033(2) 0.032(2) 0.0180(15) 
C4 0.0328(14) 0.080(2) 0.055(2) -0.0156(17) -0.0056(13) 0.0133(15) 
C5 0.0392(16) 0.095(3) 0.0502(19) -0.0106(18) 0.0139(14) 0.0221(17) 
Pt1 0.02004(3) 0.02133(3) 0.02118(3) -0.00125(3) 0.004499(19) -0.00012(3) 
Cl2 0.0471(3) 0.0360(3) 0.0259(2) 0.0024(2) 0.0119(2) 0.0030(3) 
Cl1 0.0290(2) 0.0361(3) 0.0340(3) -0.0035(2) 0.0107(2) 0.0074(2) 
N1 0.0307(9) 0.0298(9) 0.0342(10) -0.0074(7) 0.0081(8) -0.0058(7) 
O1 0.0271(7) 0.0315(8) 0.0254(7) -0.0019(6) 0.0029(6) 0.0071(6) 
N2 0.0286(9) 0.0270(8) 0.0264(8) -0.0015(6) 0.0053(7) 0.0072(7) 

_refine_ls_extinction_method 
    'None'
_oxford_refine_ls_scale 0.15700(9) 
loop_
 _geom_bond_atom_site_label_1
 _geom_bond_site_symmetry_1
 _geom_bond_atom_site_label_2
 _geom_bond_site_symmetry_2
 _geom_bond_distance
 _geom_bond_publ_flag
C1 . C2 . 1.526(3)    yes
C1 . O1 . 1.293(3)    yes
C1 . N2 . 1.294(3)    yes
C2 . C3 . 1.524(4)    yes
C2 . C4 . 1.522(4)    yes
C2 . C5 . 1.538(5)    yes
C3 . H33 . 0.963    no
C3 . H32 . 0.961    no
C3 . H31 . 0.964    no
C4 . H43 . 0.969    no
C4 . H42 . 0.966    no
C4 . H41 . 0.965    no
C5 . H53 . 0.962    no
C5 . H52 . 0.959    no
C5 . H51 . 0.980    no
Pt1 . N2 5_656 1.9989(18)    yes
Pt1 . Pt1 5_656 2.56606(17)    yes
Pt1 . Cl2 . 2.4282(6)    yes
Pt1 . Cl1 . 2.3214(6)    yes
Pt1 . N1 . 2.0576(19)    yes
Pt1 . O1 . 2.0243(16)    yes
N1 . H12 . 0.864    no
N1 . H11 . 0.886    no
N1 . H13 . 0.891    no
N2 . H21 . 0.867    no

loop_
_geom_angle_atom_site_label_1
_geom_angle_site_symmetry_1
_geom_angle_atom_site_label_2
_geom_angle_site_symmetry_2
_geom_angle_atom_site_label_3
_geom_angle_site_symmetry_3
_geom_angle
_geom_angle_publ_flag
C2 . C1 . O1 . 116.14(19)    yes
C2 . C1 . N2 . 122.2(2)    yes
O1 . C1 . N2 . 121.65(19)    yes
C1 . C2 . C3 . 108.1(2)    yes
C1 . C2 . C4 . 109.2(2)    yes
C3 . C2 . C4 . 110.9(3)    yes
C1 . C2 . C5 . 110.8(2)    yes
C3 . C2 . C5 . 109.1(3)    yes
C4 . C2 . C5 . 108.7(3)    yes
C2 . C3 . H33 . 110.5    no
C2 . C3 . H32 . 110.5    no
H33 . C3 . H32 . 108.3    no
C2 . C3 . H31 . 110.0    no
H33 . C3 . H31 . 109.1    no
H32 . C3 . H31 . 108.4    no
C2 . C4 . H43 . 109.2    no
C2 . C4 . H42 . 109.5    no
H43 . C4 . H42 . 109.0    no
C2 . C4 . H41 . 109.9    no
H43 . C4 . H41 . 108.8    no
H42 . C4 . H41 . 110.4    no
C2 . C5 . H53 . 110.0    no
C2 . C5 . H52 . 109.4    no
H53 . C5 . H52 . 107.9    no
C2 . C5 . H51 . 109.7    no
H53 . C5 . H51 . 109.9    no
H52 . C5 . H51 . 110.0    no
N2 5_656 Pt1 . Pt1 5_656 82.28(6)    yes
N2 5_656 Pt1 . Cl2 . 90.82(6)    yes
Pt1 5_656 Pt1 . Cl2 . 170.852(16)    yes
N2 5_656 Pt1 . Cl1 . 87.80(6)    yes
Pt1 5_656 Pt1 . Cl1 . 94.280(16)    yes
Cl2 . Pt1 . Cl1 . 91.44(2)    yes
N2 5_656 Pt1 . N1 . 177.99(9)    yes
Pt1 5_656 Pt1 . N1 . 99.37(6)    yes
Cl2 . Pt1 . N1 . 87.66(7)    yes
Cl1 . Pt1 . N1 . 90.92(6)    yes
N2 5_656 Pt1 . O1 . 93.18(8)    yes
Pt1 5_656 Pt1 . O1 . 85.94(5)    yes
Cl2 . Pt1 . O1 . 88.46(5)    yes
Cl1 . Pt1 . O1 . 179.02(5)    yes
N1 . Pt1 . O1 . 88.10(8)    yes
Pt1 . N1 . H12 . 111.6    no
Pt1 . N1 . H11 . 111.0    no
H12 . N1 . H11 . 108.1    no
Pt1 . N1 . H13 . 109.5    no
H12 . N1 . H13 . 108.4    no
H11 . N1 . H13 . 108.2    no
C1 . O1 . Pt1 . 118.96(13)    yes
C1 . N2 . Pt1 5_656 123.31(15)    yes
C1 . N2 . H21 . 118.4    no
Pt1 5_656 N2 . H21 . 117.4    no

_publcif_info_exptl_table_max_cols 5
_publcif_info_exptl_table_use_headnotes n
loop_
_publcif_info_tables.block_id
_publcif_info_tables.reference_item
"{feab13d9-7169-4340-a651-72015d52af6e}" "_publcif_info_datablock.publ_exptl"
"{feab13d9-7169-4340-a651-72015d52af6e}" "_geom_bond_atom_site_label_1"
loop_
_publcif_info_cif.paper_type
 CB

loop_
_publcif_info_datablock.id
_publcif_info_datablock.publ_exptl
_publcif_info_datablock.publ_geom
_publcif_info_datablock.structure
'{feab13d9-7169-4340-a651-72015d52af6e}' y y y

loop_
_publcif_info_exptl_table_extra_item
sin_theta_over_lambda_max

loop_
_publcif_info_exptl_table_header_item
?


_publcif_funding_html
;NA
;
