# Supplementary material for: Synthesis and structural characterization of a new dinuclear platinum(III) complex, [Pt2Cl4(NH3)2{μ-HN=C(O)But}2]
Source: Acta Crystallogr B Struct Sci Cryst Eng Mater. 2022 Nov 4;78(Pt 6):835–41. doi: 10.1107/S2052520622009660 (PMC9728019; doi:10.1107/S2052520622009660)
Supplement: Supplementary file 2 [file b-78-00835-Isup2.hkl]

data_1 
#  DorianaVinci01_0m in C2/c               
_audit_creation_date        "16-02-21"
_audit_creation_method      CRYSTALS 

_cell_length_a                    19.3247(3)
_cell_angle_alpha                 90
_cell_length_b                    8.87950(10)
_cell_angle_beta                  108.3320(10)
_cell_length_c                    12.7062(2)
_cell_angle_gamma                 90
loop_
 _symmetry_equiv_pos_as_xyz
 'x,y,z'
 '-x,-y,-z'
 'x+1/2,y+1/2,z'
 '-x+1/2,-y+1/2,-z'
 '-x,y,-z+1/2'
 'x,-y,z+1/2'
 '-x+1/2,y+1/2,-z+1/2'
 'x+1/2,-y+1/2,z+1/2'

# Requested output type does not correspond to refinement type
# Weights cannot be converted

# NOTE Fc on scale of Fo,      0.15700
# Status flags: 
#    o - used in refinement 
#    < - excluded by I/sigmaI cutoff 
#    l - excluded at low resolution  
#    h - excluded at high resolution  
#    x - excluded for another reason  

loop_
_refln_index_h
_refln_index_k
_refln_index_l
_refln_F_squared_meas
_refln_F_squared_calc
_refln_F_squared_sigma
_refln_observed_status
   4   0   0     5683.92     6002.06       69.98 o
   6   0   0     4298.89     4385.39       53.09 o
   8   0   0     6337.90     6238.26       95.29 o
  10   0   0     7514.27     7142.12       78.06 o
  12   0   0     5055.42     4874.51       53.40 o
  14   0   0     2235.23     2176.48       25.09 o
  16   0   0     1546.31     1535.65       18.38 o
  18   0   0     1793.22     1682.68       21.24 o
  20   0   0     1394.28     1338.32       20.89 o
  22   0   0      741.85      682.49       13.49 o
  24   0   0      277.27      262.72        7.99 o
  26   0   0      212.84      208.08        7.46 o
  28   0   0      211.39      211.38        7.86 o
  30   0   0      216.44      203.63        8.25 o
  32   0   0       76.39       79.24        6.57 o
   3   1   0      514.64        0.00        8.56 l
   5   1   0      146.76      123.47        2.10 o
   7   1   0       49.58       55.32        1.42 o
   9   1   0      141.90      129.88        2.12 o
  11   1   0      112.58      113.39        2.16 o
  13   1   0       13.57       13.34        1.32 o
  15   1   0       11.78       10.60        1.47 o
  17   1   0        1.45        2.16        1.65 <
  19   1   0       28.75       30.37        2.34 o
  21   1   0       15.25       17.10        2.29 o
  23   1   0        1.01        6.42        2.66 <
  25   1   0       -4.07        0.75        2.83 <
  27   1   0        8.96        6.11        3.24 <
  29   1   0        2.28        4.46        3.32 <
  31   1   0        1.17        2.55        3.44 <
  33   1   0       -4.93        1.07        5.06 <
   2   2   0     9999.99    10359.93      214.55 o
   4   2   0     9077.58     9122.73      111.90 o
   6   2   0     9475.15     9708.13       69.29 o
   8   2   0     6715.34     6803.17       49.23 o
  10   2   0     3689.62     3788.58       27.72 o
  12   2   0     2902.93     2935.06       22.33 o
  14   2   0     2741.71     2708.44       21.43 o
  16   2   0     1881.06     1795.77       15.48 o
  18   2   0     1066.52     1022.87        9.83 o
  20   2   0      832.49      806.00        9.06 o
  22   2   0      618.94      603.81        7.60 o
  24   2   0      473.81      465.86        6.68 o
  26   2   0      288.96      290.67        5.98 o
  28   2   0      164.93      163.78        5.12 o
  30   2   0       71.16       74.90        4.27 o
  32   2   0       59.94       72.23        4.84 o
   3   3   0      338.15      334.83        5.83 o
   5   3   0     1031.55     1018.45       10.16 o
   7   3   0      396.24      381.70        3.84 o
   9   3   0      346.11      348.32        3.53 o
  11   3   0      212.62      216.98        2.85 o
  13   3   0      149.83      160.06        2.66 o
  15   3   0      134.56      134.89        2.78 o
  17   3   0      206.93      214.08        3.57 o
  19   3   0      101.31      101.92        2.94 o
  21   3   0       62.83       59.68        2.97 o
  23   3   0       57.91       56.76        3.12 o
  25   3   0       48.02       49.12        3.55 o
  27   3   0       25.35       26.08        3.96 o
  29   3   0       17.20       19.34        4.00 o
  31   3   0        5.48        8.15        3.89 <
   0   4   0     4221.63     4468.21       91.13 o
   2   4   0     4299.41     4453.46       53.18 o
   4   4   0     6309.09     6390.59       65.40 o
   6   4   0     5425.85     5455.38       56.14 o
   8   4   0     3162.55     3208.26       27.01 o
  10   4   0     2088.51     2100.73       16.12 o
  12   4   0     1930.42     1970.65       15.28 o
  14   4   0     1908.94     1890.79       15.44 o
  16   4   0     1371.92     1356.01       11.86 o
  18   4   0      791.57      798.20        8.46 o
  20   4   0      421.07      411.49        5.87 o
  22   4   0      396.84      395.34        6.47 o
  24   4   0      347.84      343.31        6.28 o
  26   4   0      215.46      215.51        5.24 o
  28   4   0      103.21      111.29        5.12 o
  30   4   0       55.22       68.61        5.11 o
  32   4   0       38.65       39.82       10.93 o
   1   5   0      585.58      620.89        9.92 o
   3   5   0     1165.93     1164.46       15.43 o
   5   5   0      967.86      982.70        9.76 o
   7   5   0      526.42      538.34        5.70 o
   9   5   0      302.21      321.36        3.62 o
  11   5   0      388.79      385.31        4.67 o
  13   5   0      460.11      450.57        5.61 o
  15   5   0      567.86      578.51        6.35 o
  17   5   0      326.47      332.68        4.77 o
  19   5   0      150.56      157.95        3.65 o
  21   5   0      106.34      109.59        3.56 o
  23   5   0      100.10      106.28        3.56 o
  25   5   0      100.22      101.70        4.47 o
  27   5   0       56.69       56.14        4.13 o
  29   5   0       22.45       25.69        4.55 o
  31   5   0       13.77       21.41        5.52 <
   0   6   0     3327.12     3376.29       73.12 o
   2   6   0     2721.00     2793.20       34.46 o
   4   6   0     1608.49     1626.53       21.16 o
   6   6   0     1198.83     1252.45       10.95 o
   8   6   0     1566.20     1565.43       14.58 o
  10   6   0     1802.50     1787.57       19.37 o
  12   6   0     1073.18     1070.37       11.17 o
  14   6   0      571.27      581.95        7.12 o
  16   6   0      532.36      545.77        7.19 o
  18   6   0      503.54      516.59        7.29 o
  20   6   0      428.21      432.71        6.91 o
  22   6   0      199.05      198.52        5.07 o
  24   6   0       92.58       95.72        4.15 o
  26   6   0       68.51       79.61        4.52 o
  28   6   0       73.22       78.89        4.76 o
  30   6   0       58.96       59.81        7.28 o
   1   7   0     1145.84     1166.14       15.55 o
   3   7   0      791.45      811.24       11.42 o
   5   7   0      511.60      510.95        5.71 o
   7   7   0      602.46      610.13        6.86 o
   9   7   0      882.09      899.32        9.31 o
  11   7   0      842.54      853.97        9.35 o
  13   7   0      530.08      533.47        7.49 o
  15   7   0      248.50      256.63        5.11 o
  17   7   0      234.03      244.02        5.42 o
  19   7   0      255.19      275.26        5.02 o
  21   7   0      218.58      237.33        4.99 o
  23   7   0      167.95      161.77        5.59 o
  25   7   0       79.89       76.84        5.55 o
  27   7   0       50.15       56.19        4.70 o
  29   7   0       38.32       48.29        5.02 o
   0   8   0      469.83      463.94       13.87 o
   2   8   0      678.17      684.89       12.86 o
   4   8   0      868.67      876.62       12.76 o
   6   8   0      713.44      714.88        9.08 o
   8   8   0      526.26      543.88        8.61 o
  10   8   0      396.85      408.03        5.20 o
  12   8   0      332.60      335.27        4.97 o
  14   8   0      299.32      308.76        5.14 o
  16   8   0      236.37      245.22        4.97 o
  18   8   0      153.10      156.56        4.52 o
  20   8   0       80.97       88.10        4.06 o
  22   8   0       84.46       91.48        4.34 o
  24   8   0       70.08       76.66        4.43 o
  26   8   0       36.63       46.09        4.64 o
  28   8   0       27.23       24.32        4.89 o
   1   9   0      784.16      753.59       14.96 o
   3   9   0      638.29      610.72       12.82 o
   5   9   0      698.26      691.48       10.33 o
   7   9   0      746.58      741.00       11.15 o
   9   9   0      652.73      661.85        8.55 o
  11   9   0      517.72      525.05        7.64 o
  13   9   0      359.76      361.74        6.40 o
  15   9   0      269.81      276.22        6.00 o
  17   9   0      278.60      286.68        5.55 o
  19   9   0      263.81      273.59        5.76 o
  21   9   0      183.75      184.78        5.40 o
  23   9   0      102.82      108.98        4.82 o
  25   9   0       79.41       85.05        4.65 o
  27   9   0       50.53       58.60        4.81 o
   0  10   0      149.84      151.90        8.48 o
   2  10   0      142.67      142.97        5.91 o
   4  10   0      163.77      169.36        4.35 o
   6  10   0      138.61      141.32        4.27 o
   8  10   0       88.81       91.88        4.71 o
  10  10   0       97.60       95.19        3.73 o
  12  10   0      114.88      110.04        4.48 o
  14  10   0       69.90       75.45        4.26 o
  16  10   0       46.90       48.82        3.95 o
  18  10   0       30.65       33.07        4.17 o
  20  10   0       22.84       23.67        4.57 o
  22  10   0       22.27       23.23        4.53 o
  24  10   0       27.06       23.90        4.84 o
  26  10   0       13.19       11.15        4.52 <
   1  11   0      514.25      463.45       11.98 o
   3  11   0      595.25      560.36       13.24 o
   5  11   0      564.40      544.18        9.46 o
   7  11   0      427.95      423.65        8.10 o
   9  11   0      291.85      281.48        5.89 o
  11  11   0      249.94      252.68        5.98 o
  13  11   0      341.13      337.04        7.62 o
  15  11   0      352.70      357.34        8.55 o
  17  11   0      211.69      221.82        7.86 o
  19  11   0      121.89      128.93        6.72 o
  21  11   0       94.90       91.92        6.79 o
  23  11   0       69.18       74.58        6.21 o
   0  12   0       30.97       27.40        6.77 o
   2  12   0       18.51       18.68        4.44 o
   4  12   0        5.44        2.50        2.94 <
   6  12   0       -0.01        1.86        2.98 <
   8  12   0       14.34       15.74        4.00 o
  10  12   0       18.97       22.71        3.37 o
  12  12   0        4.10        5.79        3.60 <
  14  12   0        6.22        1.03        4.48 <
  16  12   0        3.82        1.62        4.76 <
  18  12   0        5.48        7.38        5.04 <
  20  12   0        9.41       11.16        5.54 <
  22  12   0        0.57        2.59        5.29 <
   1  13   0      304.57      279.65        9.90 o
   3  13   0      270.31      244.38        6.73 o
   5  13   0      284.67      262.52        7.16 o
   7  13   0      295.61      259.08        8.96 o
   9  13   0      233.05      224.01        6.21 o
  11  13   0      211.97      206.22        6.80 o
  13  13   0      158.70      170.84        6.67 o
  15  13   0      115.93      117.04        6.45 o
  17  13   0       92.72       95.28        6.65 o
  19  13   0       77.50       81.08        6.52 o
   0  14   0        2.16        3.95        7.55 <
   2  14   0        3.17        3.75        3.55 <
   4  14   0        0.67        0.37        3.75 <
   6  14   0        6.65        0.03        5.01 <
   8  14   0        0.15        3.15        5.36 <
  10  14   0        3.05        6.38        3.98 <
  12  14   0        5.06        0.91        4.40 <
  14  14   0        5.93        0.03        4.67 <
  16  14   0       -3.02        0.05        4.86 <
   1  15   0      154.33      134.99        8.97 o
   3  15   0      132.62      122.87        5.98 o
   5  15   0      107.35      103.13        6.81 o
   7  15   0      125.95      110.14        7.61 o
   9  15   0      121.25      115.70        8.18 o
  11  15   0       89.68       87.76        5.68 o
   0  16   0       23.38       13.97        9.72 <
   2  16   0       14.33       10.92        6.62 <
   4  16   0       15.48        8.26        5.54 <
 -33   1   1      122.36      120.75        5.67 o
 -31   1   1      208.27      204.59        5.76 o
 -29   1   1      309.81      311.74        6.54 o
 -27   1   1      413.84      408.53        7.20 o
 -25   1   1      507.24      497.59        7.85 o
 -23   1   1      758.90      745.03        9.76 o
 -21   1   1     1226.32     1189.73       12.24 o
 -19   1   1     1792.59     1759.76       16.37 o
 -17   1   1     2112.34     2070.47       17.16 o
 -15   1   1     2178.51     2146.90       16.27 o
 -13   1   1     3131.64     3168.01       22.44 o
 -11   1   1     4464.31     4612.20       33.34 o
  -9   1   1     4989.47     5085.27       32.46 o
  -7   1   1     3375.90     3436.04       27.02 o
  -5   1   1     3727.14     3850.61       32.30 o
  -3   1   1     5971.65        0.00       90.47 l
   1   1   1     6530.57        0.00      141.31 l
   3   1   1     4202.92     4130.91       44.50 o
   5   1   1      825.34      861.82        7.86 o
   7   1   1     1341.31     1330.17       10.59 o
   9   1   1     2102.15     2049.55       16.30 o
  11   1   1     1331.65     1305.15       10.26 o
  13   1   1      586.38      563.07        5.44 o
  15   1   1      291.30      280.83        3.62 o
  17   1   1      289.29      280.33        4.45 o
  19   1   1      282.86      275.27        4.61 o
  21   1   1      190.32      177.09        4.06 o
  23   1   1       65.80       65.10        3.62 o
  25   1   1       20.50       23.95        3.12 o
  27   1   1       17.27       20.31        3.24 o
  29   1   1       22.03       24.21        3.64 o
  31   1   1       10.45       12.84        3.61 <
 -32   2   1        4.06        4.06        4.06 <
 -30   2   1       17.25       16.23        3.54 o
 -28   2   1       26.53       24.49        3.48 o
 -26   2   1        9.87       17.10        3.13 o
 -24   2   1       13.92       10.05        2.60 o
 -22   2   1       16.94       17.84        2.40 o
 -20   2   1      107.80      107.34        3.27 o
 -18   2   1      129.09      122.46        2.97 o
 -16   2   1       81.63       77.84        2.37 o
 -14   2   1        6.51        8.90        1.41 o
 -12   2   1       22.73       22.64        1.39 o
 -10   2   1      207.41      216.87        2.60 o
  -8   2   1      747.75      700.27        6.21 o
  -6   2   1      624.41      597.25        5.40 o
  -4   2   1       20.96       29.40        1.11 o
  -2   2   1       30.70       31.65        1.22 o
   0   2   1      697.86      706.00       15.87 o
   2   2   1      306.63      291.66        5.36 o
   4   2   1      136.24      136.78        2.02 o
   6   2   1      197.33      201.19        2.22 o
   8   2   1       28.26       30.32        1.16 o
  10   2   1      352.37      345.45        3.82 o
  12   2   1      317.08      317.89        3.81 o
  14   2   1       74.78       76.34        2.25 o
  16   2   1       -3.73        1.86        1.54 <
  18   2   1        2.05        3.48        1.72 <
  20   2   1       21.19       24.34        2.37 o
  22   2   1       28.82       32.99        2.64 o
  24   2   1        5.30       10.24        2.82 <
  26   2   1       -1.23        1.91        3.05 <
  28   2   1       -1.03        0.96        3.21 <
  30   2   1       -3.78        1.89        3.78 <
  32   2   1       -2.12        0.71        6.80 <
 -33   3   1      109.17      103.43       13.85 o
 -31   3   1      115.86      124.04        5.49 o
 -29   3   1      160.45      159.54        5.69 o
 -27   3   1      304.41      297.60        7.01 o
 -25   3   1      685.42      671.96        8.54 o
 -23   3   1      839.65      830.07        9.51 o
 -21   3   1      779.09      770.43        8.10 o
 -19   3   1      886.61      852.47        8.65 o
 -17   3   1     1349.21     1331.27       11.73 o
 -15   3   1     2357.69     2354.59       18.72 o
 -13   3   1     2616.32     2616.36       20.28 o
 -11   3   1     2518.58     2537.42       19.28 o
  -9   3   1     2166.76     2262.45       16.49 o
  -7   3   1     4756.03     4757.35       43.44 o
  -5   3   1     6813.27     6941.49       70.64 o
  -3   3   1     4099.89     4060.23       61.70 o
   1   3   1     1130.76     1200.55       25.07 o
   3   3   1     2172.61     2166.23       22.75 o
   5   3   1     4781.78     4619.96       37.28 o
   7   3   1     2143.33     2123.36       16.25 o
   9   3   1      570.76      616.62        5.25 o
  11   3   1      415.01      415.65        4.41 o
  13   3   1      433.29      431.64        4.78 o
  15   3   1      637.92      611.48        6.50 o
  17   3   1      341.36      325.15        4.57 o
  19   3   1       83.35       79.55        2.77 o
  21   3   1       38.58       40.83        2.63 o
  23   3   1       81.68       88.80        3.37 o
  25   3   1       71.81       80.63        3.81 o
  27   3   1       27.37       31.51        4.01 o
  29   3   1       -0.58        4.93        3.74 <
  31   3   1       -0.38        2.39        3.80 <
 -32   4   1       14.99       19.95        7.15 <
 -30   4   1       18.20       20.28        4.43 o
 -28   4   1       45.76       45.62        3.75 o
 -26   4   1       81.46       79.23        4.02 o
 -24   4   1       85.67       89.59        3.88 o
 -22   4   1      132.46      131.67        3.76 o
 -20   4   1       78.16       78.22        3.04 o
 -18   4   1      128.27      131.57        3.01 o
 -16   4   1      277.05      292.71        3.87 o
 -14   4   1      558.40      539.93        5.64 o
 -12   4   1      317.65      320.54        3.59 o
 -10   4   1      279.14      282.14        3.27 o
  -8   4   1      506.35      528.60        5.06 o
  -6   4   1      567.22      592.06        6.06 o
  -4   4   1      813.06      780.13        8.16 o
  -2   4   1      837.05      853.63       19.55 o
   0   4   1      396.54      412.39        7.18 o
   2   4   1      662.91      665.22        8.72 o
   4   4   1     1237.64     1221.06       13.40 o
   6   4   1      970.10      955.95        8.76 o
   8   4   1      666.73      653.50        5.73 o
  10   4   1       43.27       43.02        1.51 o
  12   4   1      111.66      116.26        2.36 o
  14   4   1      258.98      258.46        3.68 o
  16   4   1      267.52      262.37        3.95 o
  18   4   1      139.61      142.12        3.47 o
  20   4   1       54.38       50.00        2.83 o
  22   4   1        6.81       10.55        2.69 <
  24   4   1        9.99       15.36        2.96 o
  26   4   1       14.69       21.21        3.14 o
  28   4   1        2.28        7.17        3.67 <
  30   4   1       -9.02        0.47        4.02 <
 -31   5   1       98.87      103.58        5.71 o
 -29   5   1      165.47      163.78        5.48 o
 -27   5   1      230.60      226.14        5.98 o
 -25   5   1      197.08      191.83        5.45 o
 -23   5   1      315.30      302.41        5.75 o
 -21   5   1      599.13      592.68        7.89 o
 -19   5   1      856.90      859.36        9.74 o
 -17   5   1     1025.49     1053.58       10.82 o
 -15   5   1     1036.72     1034.65       10.54 o
 -13   5   1     1191.78     1171.64       11.46 o
 -11   5   1     1350.72     1362.67       12.42 o
  -9   5   1     2161.35     2153.70       18.77 o
  -7   5   1     1778.81     1820.94       15.94 o
  -5   5   1     1551.91     1577.50       15.10 o
  -3   5   1     1801.65     1852.01       23.10 o
  -1   5   1     2102.88     2153.79       46.77 o
   1   5   1     1979.50     1946.26       44.27 o
   3   5   1     1623.44     1661.45       25.58 o
   5   5   1      582.01      601.20        6.89 o
   7   5   1      610.55      606.26        5.90 o
   9   5   1      630.57      630.25        6.44 o
  11   5   1      515.27      513.48        5.37 o
  13   5   1      484.15      479.45        5.48 o
  15   5   1      191.89      194.15        3.50 o
  17   5   1      106.96      110.19        3.10 o
  19   5   1       86.16       94.46        3.18 o
  21   5   1       79.06       80.65        3.22 o
  23   5   1       31.08       35.03        3.23 o
  25   5   1       25.92       27.32        3.56 o
  27   5   1        8.15       14.90        3.49 <
  29   5   1       -0.46        7.54        4.25 <
  31   5   1      -12.46        3.74        9.81 <
 -30   6   1       50.73       57.48        4.58 o
 -28   6   1       56.28       57.61        4.51 o
 -26   6   1       75.86       75.05        4.59 o
 -24   6   1      155.99      152.94        4.81 o
 -22   6   1      158.27      163.68        4.60 o
 -20   6   1      207.39      220.54        4.82 o
 -18   6   1      225.46      239.05        4.58 o
 -16   6   1      357.99      365.09        5.44 o
 -14   6   1      502.67      514.18        6.32 o
 -12   6   1      630.28      634.43        7.05 o
 -10   6   1      484.94      475.18        5.77 o
  -8   6   1      501.17      520.97        4.65 o
  -6   6   1      727.49      747.69        6.94 o
  -4   6   1      890.36      905.91       12.39 o
  -2   6   1     1281.10     1288.35       16.95 o
   0   6   1     1306.41     1314.40       21.47 o
   2   6   1      684.10      698.38        9.83 o
   4   6   1      578.12      576.38        6.14 o
   6   6   1      792.43      815.21        9.22 o
   8   6   1      471.85      460.87        5.94 o
  10   6   1      586.43      579.21        6.59 o
  12   6   1      427.90      441.82        5.64 o
  14   6   1      301.03      311.55        4.87 o
  16   6   1      160.48      170.68        3.92 o
  18   6   1      105.83      108.13        3.65 o
  20   6   1       55.40       61.27        3.44 o
  22   6   1       40.94       54.28        3.44 o
  24   6   1       26.49       34.58        3.77 o
  26   6   1        9.91       13.14        3.72 <
  28   6   1        2.77        8.32        3.71 <
  30   6   1        7.38        5.50       10.46 <
 -29   7   1       76.80       82.66        5.73 o
 -27   7   1       93.77       97.05        5.83 o
 -25   7   1      135.23      131.55        4.98 o
 -23   7   1      151.62      150.40        4.87 o
 -21   7   1      199.81      217.02        4.50 o
 -19   7   1      362.85      369.82        6.48 o
 -17   7   1      386.96      406.98        6.26 o
 -15   7   1      433.09      431.61        6.74 o
 -13   7   1      520.88      528.35        6.63 o
 -11   7   1      721.45      731.07        8.10 o
  -9   7   1      853.14      852.42        8.95 o
  -7   7   1      948.18      964.47       11.32 o
  -5   7   1      519.13      517.17        5.74 o
  -3   7   1      481.66      494.67        7.60 o
  -1   7   1      889.80      884.59       15.62 o
   1   7   1      940.50      954.43       13.13 o
   3   7   1      509.65      520.74        8.07 o
   5   7   1      487.66      498.43        6.53 o
   7   7   1      286.19      291.25        4.45 o
   9   7   1      234.52      232.36        3.81 o
  11   7   1      277.76      274.90        4.72 o
  13   7   1      122.68      132.50        3.70 o
  15   7   1       68.60       68.23        3.48 o
  17   7   1       69.17       74.27        3.14 o
  19   7   1       83.98       90.67        3.51 o
  21   7   1       39.64       44.27        3.32 o
  23   7   1       20.93       20.85        3.71 o
  25   7   1        3.19        3.85        4.10 <
  27   7   1        3.81        3.79        4.35 <
  29   7   1        3.57        5.82        5.75 <
 -28   8   1       74.22       78.60        5.54 o
 -26   8   1       95.65      103.89        4.79 o
 -24   8   1      102.89      114.86        4.67 o
 -22   8   1      208.26      214.28        5.87 o
 -20   8   1      271.96      273.09        5.81 o
 -18   8   1      270.93      283.79        5.48 o
 -16   8   1      263.96      269.11        5.01 o
 -14   8   1      300.95      296.70        5.01 o
 -12   8   1      437.05      452.37        5.76 o
 -10   8   1      911.47      911.36       10.99 o
  -8   8   1      905.53      904.25       11.19 o
  -6   8   1      611.38      619.66        7.93 o
  -4   8   1      600.74      601.71       11.75 o
  -2   8   1      746.32      730.88       13.92 o
   0   8   1      921.13      929.95       13.12 o
   2   8   1      935.67      938.60       13.46 o
   4   8   1      602.20      605.22        6.67 o
   6   8   1      439.96      436.22        6.40 o
   8   8   1      731.52      716.80        9.10 o
  10   8   1      587.85      606.98        7.07 o
  12   8   1      377.69      387.79        5.63 o
  14   8   1      169.03      175.09        4.28 o
  16   8   1       90.36       95.46        3.98 o
  18   8   1       90.25       97.18        4.17 o
  20   8   1      129.26      137.22        4.85 o
  22   8   1       67.21       71.60        4.40 o
  24   8   1       18.48       18.79        3.79 o
  26   8   1        6.66       10.28        4.05 <
  28   8   1       10.30        7.34        5.17 <
 -27   9   1       26.29       29.08        4.46 o
 -25   9   1       57.40       59.33        4.31 o
 -23   9   1       82.08       89.53        4.60 o
 -21   9   1       82.37       80.52        4.22 o
 -19   9   1       40.42       43.84        3.37 o
 -17   9   1       85.54       88.30        3.55 o
 -15   9   1      232.24      242.28        5.37 o
 -13   9   1      246.86      242.20        5.17 o
 -11   9   1      127.82      135.40        3.62 o
  -9   9   1      139.51      137.51        3.58 o
  -7   9   1      189.02      197.06        4.55 o
  -5   9   1      401.19      398.35        6.78 o
  -3   9   1      384.89      385.41        8.93 o
  -1   9   1      177.32      175.03        5.87 o
   1   9   1       67.16       66.83        4.13 o
   3   9   1      121.69      121.62        5.13 o
   5   9   1      200.13      203.89        4.09 o
   7   9   1      226.15      219.30        5.19 o
   9   9   1       89.93       87.80        3.15 o
  11   9   1       35.36       32.96        2.86 o
  13   9   1       67.78       66.15        3.74 o
  15   9   1       59.49       66.53        3.91 o
  17   9   1       21.21       25.87        3.06 o
  19   9   1        6.65        8.28        3.13 <
  21   9   1        8.89        7.08        3.53 <
  23   9   1        0.65        5.30        3.63 <
  25   9   1        8.99       11.59        3.81 <
  27   9   1        5.71        5.39        5.13 <
 -26  10   1       75.99       77.32        6.23 o
 -24  10   1      105.32      117.25        5.85 o
 -22  10   1      115.88      125.65        5.70 o
 -20  10   1      164.24      159.70        7.20 o
 -18  10   1      243.54      247.58        7.59 o
 -16  10   1      306.22      310.39        7.46 o
 -14  10   1      345.94      343.27        7.33 o
 -12  10   1      406.98      399.97        7.44 o
 -10  10   1      350.93      347.14        6.31 o
  -8  10   1      415.72      400.24        7.62 o
  -6  10   1      585.96      564.20        9.39 o
  -4  10   1      673.85      652.13       13.88 o
  -2  10   1      648.01      607.06       13.44 o
   0  10   1      536.11      511.10       11.75 o
   2  10   1      495.00      483.25       11.18 o
   4  10   1      549.77      522.01        8.89 o
   6  10   1      544.03      529.54        9.09 o
   8  10   1      368.29      369.86        6.35 o
  10  10   1      251.34      251.68        5.52 o
  12  10   1      166.06      167.67        4.70 o
  14  10   1      166.47      173.90        5.23 o
  16  10   1      171.98      184.68        5.75 o
  18  10   1      109.97      115.09        5.52 o
  20  10   1       35.14       38.53        4.80 o
  22  10   1       20.45       22.51        4.64 o
  24  10   1       16.87       19.55        4.75 o
 -23  11   1        8.39       10.50        5.43 <
 -21  11   1       16.62       20.10        5.38 o
 -19  11   1       32.32       25.75        5.42 o
 -17  11   1       14.65       18.60        4.63 o
 -15  11   1        7.12       10.32        3.79 <
 -13  11   1       27.05       26.01        3.47 o
 -11  11   1       53.40       55.32        3.41 o
  -9  11   1       50.26       50.95        3.01 o
  -7  11   1       36.09       34.05        3.14 o
  -5  11   1       17.11       15.93        2.75 o
  -3  11   1       36.20       32.08        4.47 o
  -1  11   1       81.71       72.12        5.29 o
   1  11   1       72.67       61.74        5.13 o
   3  11   1       21.71       20.24        2.74 o
   5  11   1       14.11       14.13        2.81 o
   7  11   1       22.56       21.06        3.76 o
   9  11   1       31.01       30.56        2.97 o
  11  11   1       28.40       26.47        3.39 o
  13  11   1        9.09        8.11        3.65 <
  15  11   1       -1.21        2.85        4.24 <
  17  11   1       -0.61        4.13        4.67 <
  19  11   1       -1.71        6.54        4.89 <
  21  11   1        2.33        5.22        5.10 <
  23  11   1       -0.92        2.38        5.04 <
 -22  12   1       80.75       82.75        6.50 o
 -20  12   1      101.86      104.49        6.64 o
 -18  12   1      145.70      135.88        7.04 o
 -16  12   1      195.62      184.61        7.26 o
 -14  12   1      232.38      225.11        7.02 o
 -12  12   1      240.74      225.81        6.48 o
 -10  12   1      255.06      240.14        5.98 o
  -8  12   1      266.61      255.70        7.87 o
  -6  12   1      343.35      316.52        7.34 o
  -4  12   1      400.68      361.47        7.83 o
  -2  12   1      322.62      301.60        9.62 o
   0  12   1      299.20      275.31        9.26 o
   2  12   1      353.05      329.51       10.09 o
   4  12   1      357.49      323.74        7.49 o
   6  12   1      241.23      231.80        7.39 o
   8  12   1      183.39      172.65        5.02 o
  10  12   1      144.10      138.56        5.27 o
  12  12   1      132.34      136.40        5.85 o
  14  12   1      130.59      128.42        6.43 o
  16  12   1       75.65       80.34        5.97 o
  18  12   1       27.40       36.24        5.68 o
  20  12   1       14.25       22.58        5.66 <
 -19  13   1       -2.78        1.04        5.12 <
 -17  13   1        2.31        1.51        5.18 <
 -15  13   1        6.63        0.43        4.87 <
 -13  13   1       -0.11        0.07        4.15 <
 -11  13   1       -1.68        0.36        3.64 <
  -9  13   1        2.83        2.97        3.26 <
  -7  13   1        1.98        1.37        3.47 <
  -5  13   1        2.31        0.10        3.20 <
  -3  13   1        0.93        0.07        3.17 <
  -1  13   1       -6.67        0.54        4.27 <
   1  13   1        2.45        5.46        4.62 <
   3  13   1        2.59        5.75        3.18 <
   5  13   1        4.98        0.64        4.03 <
   7  13   1        7.34        0.09        4.48 <
   9  13   1        0.81        0.30        3.66 <
  11  13   1        1.60        0.24        4.05 <
  13  13   1        1.52        0.58        4.35 <
  15  13   1        1.02        0.77        4.60 <
  17  13   1        1.32        0.68        5.26 <
  19  13   1       -1.27        0.63        5.18 <
 -16  14   1       81.37       73.61        6.26 o
 -14  14   1       82.39       77.27        5.84 o
 -12  14   1      124.31      112.15        6.03 o
 -10  14   1      172.81      153.67        6.13 o
  -8  14   1      179.85      167.08        8.13 o
  -6  14   1      161.33      148.95        6.20 o
  -4  14   1      145.95      129.32        5.95 o
  -2  14   1      144.98      132.36        8.26 o
   0  14   1      172.30      150.07        9.03 o
   2  14   1      164.58      149.82        6.08 o
   4  14   1      120.94      120.44        6.51 o
   6  14   1       98.80       95.48        6.70 o
   8  14   1       94.53       95.79        7.22 o
  10  14   1       95.91       96.90        5.46 o
  12  14   1       61.35       65.61        5.27 o
  14  14   1       36.49       34.46        5.30 o
  16  14   1       23.42       23.53        5.39 o
 -11  15   1        6.30        5.22        4.32 <
  -9  15   1        7.11        6.83        5.69 <
  -7  15   1        9.64        2.55        5.33 <
  -5  15   1        0.94        0.21        4.73 <
  -3  15   1       -0.28        0.71        4.04 <
  -1  15   1       12.81        6.23        5.96 <
   1  15   1       10.37        6.85        5.87 <
   3  15   1       -2.51        1.67        4.78 <
   5  15   1        3.96        0.38        4.99 <
   7  15   1       -3.32        0.60        5.35 <
   9  15   1        8.12        1.21        5.93 <
  11  15   1        2.16        1.19        4.33 <
  -4  16   1       72.32       64.29        6.57 o
  -2  16   1       67.28       69.46        7.83 o
   0  16   1       74.24       60.63        7.89 o
   2  16   1       47.45       45.50       10.59 o
 -34   0   2       41.77       60.42       11.71 o
 -32   0   2       96.43      103.38        6.70 o
 -30   0   2      196.70      202.89        7.90 o
 -28   0   2      231.93      241.00        7.96 o
 -26   0   2      222.07      224.80        7.67 o
 -24   0   2      214.52      218.29        7.05 o
 -22   0   2      288.21      278.71        7.73 o
 -20   0   2      640.69      621.59        9.67 o
 -18   0   2      804.21      795.84       11.05 o
 -16   0   2      505.79      515.38        7.67 o
 -14   0   2      420.84      460.40        6.47 o
 -12   0   2      299.90      332.93        4.26 o
 -10   0   2      893.12      916.05        9.28 o
  -8   0   2      476.07      448.43        7.04 o
  -6   0   2      192.24      198.37        3.28 o
  -4   0   2      101.97       65.65        2.26 o
  -2   0   2      623.57        0.00        9.74 l
   0   0   2     1433.60        0.00       30.85 l
   2   0   2       12.27        6.18        0.98 o
   4   0   2       22.84       22.48        1.48 o
   6   0   2        3.28        1.64        1.31 <
   8   0   2        9.07        8.70        1.32 o
  10   0   2      122.30      115.55        3.13 o
  12   0   2       48.88       41.59        2.52 o
  14   0   2       79.06       81.02        3.19 o
  16   0   2       21.24       21.26        2.53 o
  18   0   2       11.77       15.96        2.59 o
  20   0   2        2.96        1.88        3.44 <
  22   0   2        2.97        7.05        3.90 <
  24   0   2       32.07       31.98        4.54 o
  26   0   2       44.28       49.35        5.28 o
  28   0   2       16.35       19.26        5.00 o
  30   0   2       -0.11       12.59        4.86 <
  32   0   2        6.56       15.13       10.09 <
 -33   1   2       -2.88        0.95        3.50 <
 -31   1   2       -2.91        0.32        3.35 <
 -29   1   2        5.38        6.08        3.29 <
 -27   1   2        7.39        8.70        3.01 <
 -25   1   2       -2.60        0.20        2.73 <
 -23   1   2       -0.74        0.34        2.23 <
 -21   1   2       21.95       22.97        2.34 o
 -19   1   2       55.29       51.52        2.59 o
 -17   1   2      112.88      104.21        2.44 o
 -15   1   2        6.35        4.67        1.30 o
 -13   1   2       68.25       65.47        1.59 o
 -11   1   2        1.55        2.33        0.82 <
  -9   1   2      271.54      248.18        2.51 o
  -7   1   2      781.98      744.89        6.76 o
  -5   1   2       74.09       80.78        1.21 o
  -3   1   2       28.30       45.08        1.07 o
  -1   1   2      379.52        0.00        8.59 l
   1   1   2      263.05      198.27        4.61 o
   3   1   2      121.61      112.60        2.03 o
   5   1   2      116.51      106.92        1.71 o
   7   1   2      105.53       95.81        1.75 o
   9   1   2       63.17       63.31        1.66 o
  11   1   2       63.50       54.09        1.71 o
  13   1   2      130.58      133.97        2.40 o
  15   1   2       18.22       17.44        1.59 o
  17   1   2       92.67       89.87        2.93 o
  19   1   2        3.75        8.84        2.08 <
  21   1   2       -2.76        3.29        2.15 <
  23   1   2        4.93        8.72        2.78 <
  25   1   2       -7.33        0.23        2.82 <
  27   1   2       -1.68        3.30        3.16 <
  29   1   2        1.82        2.99        3.37 <
  31   1   2       -1.73        0.24        3.48 <
 -32   2   2       87.11       97.69        5.16 o
 -30   2   2       93.59      103.92        4.48 o
 -28   2   2      162.67      164.90        5.10 o
 -26   2   2      259.41      263.54        5.71 o
 -24   2   2      360.01      358.69        5.76 o
 -22   2   2      447.78      448.57        6.24 o
 -20   2   2      283.33      279.43        4.64 o
 -18   2   2      260.01      253.56        3.92 o
 -16   2   2      584.95      604.26        6.05 o
 -14   2   2      672.74      666.79        6.38 o
 -12   2   2      654.29      666.96        5.26 o
 -10   2   2      291.57      298.48        2.72 o
  -8   2   2      370.08      396.62        3.17 o
  -6   2   2      114.61      113.38        1.46 o
  -4   2   2      562.78      544.88        7.37 o
  -2   2   2      234.76      239.56        5.58 o
   0   2   2        8.69        6.53        0.79 o
   2   2   2        9.56       10.14        1.17 o
   4   2   2      114.82      118.15        1.51 o
   6   2   2      108.01      100.51        1.66 o
   8   2   2       59.06       55.06        1.53 o
  10   2   2       22.17       20.99        1.39 o
  12   2   2       20.87       17.68        2.25 o
  14   2   2        6.38        6.41        1.52 o
  16   2   2        0.16        4.32        1.59 <
  18   2   2       -1.22        0.47        1.92 <
  20   2   2       20.44       23.39        2.43 o
  22   2   2       25.14       31.33        2.66 o
  24   2   2       22.57       24.64        3.15 o
  26   2   2        6.49       10.15        3.21 <
  28   2   2       10.56       18.23        3.47 o
  30   2   2       12.58       18.08        4.11 o
  32   2   2        9.28       14.20        7.27 <
 -33   3   2       -7.10        5.24        6.42 <
 -31   3   2       10.53       14.14        4.34 <
 -29   3   2       13.81       22.33        3.89 o
 -27   3   2       20.63       28.48        3.90 o
 -25   3   2       37.24       39.17        3.07 o
 -23   3   2       32.56       36.28        2.79 o
 -21   3   2       29.74       31.77        2.31 o
 -19   3   2      133.82      142.92        3.09 o
 -17   3   2       89.78       95.96        2.55 o
 -15   3   2       86.78       89.55        2.25 o
 -13   3   2      113.19      123.19        2.20 o
 -11   3   2      221.31      231.24        2.53 o
  -9   3   2      247.12      256.80        2.61 o
  -7   3   2      357.60      348.48        3.17 o
  -5   3   2      229.74      231.41        3.44 o
  -3   3   2        1.17        1.93        0.86 <
  -1   3   2      167.39      158.00        2.97 o
   1   3   2      365.91      354.93        6.23 o
   3   3   2      407.56      403.93        4.76 o
   5   3   2       64.20       62.70        1.36 o
   7   3   2        4.35        2.11        0.86 o
   9   3   2       -1.86        0.22        1.00 <
  11   3   2       18.71       16.54        1.36 o
  13   3   2       -2.33        1.09        1.34 <
  15   3   2       -2.40        0.99        1.49 <
  17   3   2       -0.19        0.62        1.72 <
  19   3   2        5.79        7.71        1.96 o
  21   3   2        0.28        1.57        2.28 <
  23   3   2       -0.88        2.54        2.43 <
  25   3   2       -3.27        4.71        3.43 <
  27   3   2       -1.02        6.05        3.61 <
  29   3   2        1.28        1.65        3.76 <
  31   3   2        1.29        3.44        6.77 <
 -32   4   2       68.00       76.51        5.40 o
 -30   4   2       88.81       95.44        5.52 o
 -28   4   2       96.02      102.76        4.62 o
 -26   4   2      142.14      136.61        4.94 o
 -24   4   2      253.40      260.29        5.42 o
 -22   4   2      284.61      283.30        4.95 o
 -20   4   2      297.02      298.56        4.77 o
 -18   4   2      308.07      316.48        4.29 o
 -16   4   2      266.92      266.27        3.70 o
 -14   4   2      387.91      383.43        4.59 o
 -12   4   2      320.22      319.85        3.76 o
 -10   4   2      263.00      261.57        3.05 o
  -8   4   2      258.35      265.82        2.58 o
  -6   4   2      519.98      522.44        5.02 o
  -4   4   2      241.78      244.82        3.13 o
  -2   4   2      191.17      192.01        4.12 o
   0   4   2       12.93       12.03        2.06 o
   2   4   2        5.29        3.80        0.89 o
   4   4   2       50.70       47.06        1.45 o
   6   4   2       67.56       68.99        1.42 o
   8   4   2        8.63        7.37        1.03 o
  10   4   2       -0.54        0.23        1.12 <
  12   4   2       -0.14        0.66        1.32 <
  14   4   2       -3.37        0.10        1.47 <
  16   4   2       -3.88        0.61        1.64 <
  18   4   2       19.94       23.03        2.30 o
  20   4   2       26.60       28.72        2.52 o
  22   4   2       12.15       15.97        2.78 o
  24   4   2        1.16        3.98        2.91 <
  26   4   2        3.29        7.71        3.08 <
  28   4   2        5.98       12.31        4.27 <
  30   4   2       16.70       19.36        4.56 o
 -31   5   2       25.59       31.54        4.60 o
 -29   5   2       23.89       26.30        3.78 o
 -27   5   2       38.81       41.52        3.79 o
 -25   5   2       75.43       79.61        4.09 o
 -23   5   2      102.16      107.42        3.81 o
 -21   5   2      129.13      134.58        3.82 o
 -19   5   2       73.05       75.32        3.00 o
 -17   5   2      120.34      133.95        3.16 o
 -15   5   2      306.25      319.14        4.39 o
 -13   5   2      548.07      543.64        6.04 o
 -11   5   2      403.29      411.75        4.27 o
  -9   5   2      103.52      113.42        2.03 o
  -7   5   2       76.27       84.87        1.62 o
  -5   5   2      530.30      530.64        5.65 o
  -3   5   2      725.93      734.11        9.95 o
  -1   5   2      280.68      280.60        5.77 o
   1   5   2      145.84      151.41        2.83 o
   3   5   2       59.92       57.50        1.63 o
   5   5   2      136.95      130.96        2.55 o
   7   5   2      160.44      156.78        2.38 o
   9   5   2       30.90       30.69        1.44 o
  11   5   2       25.55       27.58        1.68 o
  13   5   2       10.99       12.90        1.70 o
  15   5   2        2.32        5.74        1.78 <
  17   5   2        5.76        9.27        2.05 <
  19   5   2       -0.22        1.85        2.22 <
  21   5   2       21.20       25.54        2.86 o
  23   5   2       17.11       19.68        3.30 o
  25   5   2        0.43        5.55        3.25 <
  27   5   2        3.41        2.13        3.42 <
  29   5   2        1.52        7.12        4.28 <
 -30   6   2       72.56       77.96        4.84 o
 -28   6   2      104.13      103.91        5.13 o
 -26   6   2       88.99       93.16        4.73 o
 -24   6   2       38.28       45.30        3.17 o
 -22   6   2       82.32       82.17        3.49 o
 -20   6   2      233.86      240.85        4.95 o
 -18   6   2      331.97      332.39        5.10 o
 -16   6   2      210.09      210.53        3.71 o
 -14   6   2       70.48       70.57        2.27 o
 -12   6   2      128.92      126.23        2.78 o
 -10   6   2      365.89      355.86        4.61 o
  -8   6   2      324.06      326.32        3.65 o
  -6   6   2       79.48       86.39        1.54 o
  -4   6   2        7.95        6.77        1.51 o
  -2   6   2        5.16        7.02        1.73 o
   0   6   2      294.05      276.57        4.80 o
   2   6   2      332.17      326.50        7.10 o
   4   6   2       19.50       20.48        1.05 o
   6   6   2       28.85       20.55        1.18 o
   8   6   2        5.71        3.88        1.48 o
  10   6   2       19.57       18.63        1.68 o
  12   6   2        9.49       11.46        1.90 o
  14   6   2       -3.72        0.44        1.97 <
  16   6   2       15.28       19.33        2.38 o
  18   6   2        6.75        8.97        2.57 <
  20   6   2       -2.03        0.36        2.70 <
  22   6   2       -5.99        0.59        2.79 <
  24   6   2        3.20       11.45        3.30 <
  26   6   2       14.84       19.60        3.79 o
  28   6   2        7.46       14.25        3.81 <
 -29   7   2       42.85       48.93        5.07 o
 -27   7   2       61.55       67.05        5.21 o
 -25   7   2       74.21       76.60        4.21 o
 -23   7   2       99.38      104.19        4.31 o
 -21   7   2      119.32      133.38        3.76 o
 -19   7   2      206.75      216.93        4.82 o
 -17   7   2      241.49      242.77        4.74 o
 -15   7   2      189.30      198.74        3.90 o
 -13   7   2      199.67      212.57        3.62 o
 -11   7   2      283.41      290.71        4.07 o
  -9   7   2      407.86      412.05        4.51 o
  -7   7   2      513.95      516.23        6.76 o
  -5   7   2      353.44      362.16        4.20 o
  -3   7   2      248.53      252.88        6.06 o
  -1   7   2      210.69      208.23        4.12 o
   1   7   2      206.06      205.31        4.07 o
   3   7   2      167.54      171.49        3.10 o
   5   7   2       34.88       31.45        2.00 o
   7   7   2       16.03       14.23        1.43 o
   9   7   2       41.74       37.95        2.21 o
  11   7   2       38.79       39.52        2.51 o
  13   7   2        6.79        7.04        2.36 <
  15   7   2        4.86        9.24        2.61 <
  17   7   2       21.04       23.80        2.67 o
  19   7   2        4.76       11.74        2.68 <
  21   7   2       -2.49        1.72        3.23 <
  23   7   2       -4.05        2.72        3.41 <
  25   7   2        5.88       11.39        4.18 <
  27   7   2       12.28       14.95        4.62 <
 -28   8   2       27.69       27.09        4.78 o
 -26   8   2       50.40       53.18        4.21 o
 -24   8   2       77.84       80.93        4.39 o
 -22   8   2       50.83       56.58        3.71 o
 -20   8   2       26.86       29.93        3.06 o
 -18   8   2       46.46       46.38        3.01 o
 -16   8   2       97.37       97.35        3.30 o
 -14   8   2      129.15      138.01        3.28 o
 -12   8   2      119.24      127.43        2.81 o
 -10   8   2       40.80       41.31        2.30 o
  -8   8   2       33.79       29.42        2.20 o
  -6   8   2       84.49       83.74        2.88 o
  -4   8   2      105.54      112.37        4.45 o
  -2   8   2       42.35       40.08        3.22 o
   0   8   2        5.33        5.67        2.27 <
   2   8   2       15.43       16.11        2.13 o
   4   8   2       20.91       17.91        1.87 o
   6   8   2       11.41       13.37        2.29 o
   8   8   2       14.67       13.83        2.02 o
  10   8   2       -0.62        0.51        1.79 <
  12   8   2        0.91        4.47        2.19 <
  14   8   2       -2.67        0.02        2.40 <
  16   8   2       -4.04        0.58        2.64 <
  18   8   2       -3.22        0.35        2.96 <
  20   8   2        0.31        4.13        3.25 <
  22   8   2       -0.61        6.30        3.53 <
  24   8   2        6.70        6.88        3.84 <
  26   8   2        1.85        4.02        4.11 <
 -27   9   2       50.72       57.73        5.09 o
 -25   9   2       78.14       80.13        4.57 o
 -23   9   2       85.76       89.58        4.57 o
 -21   9   2      107.42      116.15        4.43 o
 -19   9   2      142.65      147.10        4.33 o
 -17   9   2      146.27      155.82        4.01 o
 -15   9   2      192.45      197.55        4.84 o
 -13   9   2      240.99      236.04        4.91 o
 -11   9   2      251.95      253.14        5.10 o
  -9   9   2      292.97      293.75        5.88 o
  -7   9   2      252.73      255.82        5.17 o
  -5   9   2      206.66      202.11        4.52 o
  -3   9   2      188.08      186.08        6.03 o
  -1   9   2      221.56      216.11        6.55 o
   1   9   2      151.59      138.97        5.55 o
   3   9   2       77.93       79.59        2.73 o
   5   9   2       66.60       64.84        2.83 o
   7   9   2       30.64       29.33        2.31 o
   9   9   2       11.50       13.59        2.28 o
  11   9   2        4.08        6.43        2.55 <
  13   9   2        0.23        1.67        2.81 <
  15   9   2       -0.58        3.15        2.55 <
  17   9   2       -5.24        0.55        2.73 <
  19   9   2       -2.46        1.43        3.14 <
  21   9   2        5.21        8.73        3.57 <
  23   9   2        7.52       12.54        3.77 <
  25   9   2       12.48       10.40        3.90 o
 -26  10   2        8.84        7.33        5.08 <
 -24  10   2       18.29       19.99        5.26 o
 -22  10   2       22.49       27.20        5.29 o
 -20  10   2       20.15       25.48        4.70 o
 -18  10   2       10.41       13.89        3.93 <
 -16  10   2        9.17        9.97        3.21 <
 -14  10   2       35.89       36.34        3.33 o
 -12  10   2       38.49       38.48        2.91 o
 -10  10   2       12.73       11.48        2.29 o
  -8  10   2        5.42        5.57        2.37 <
  -6  10   2       31.34       32.17        2.76 o
  -4  10   2       65.49       63.01        3.15 o
  -2  10   2       38.61       39.68        3.96 o
   0  10   2       -1.02        1.92        3.23 <
   2  10   2        3.23        5.39        3.18 <
   4  10   2       -1.70        0.25        2.24 <
   6  10   2       15.33       13.77        3.23 o
   8  10   2       14.13       12.48        2.51 o
  10  10   2        1.57        3.07        2.50 <
  12  10   2       -4.35        0.99        2.66 <
  14  10   2        0.21        1.96        3.27 <
  16  10   2       -2.97        0.07        3.53 <
  18  10   2       -4.14        0.59        4.14 <
  20  10   2        3.84        4.13        4.47 <
  22  10   2        5.42        2.37        4.49 <
  24  10   2        0.07        0.27        4.45 <
 -25  11   2       36.01       40.62        6.98 o
 -23  11   2       62.62       67.04        6.05 o
 -21  11   2       88.66       87.64        6.47 o
 -19  11   2       80.31       77.12        5.96 o
 -17  11   2      104.27      106.98        5.62 o
 -15  11   2      161.27      155.33        5.71 o
 -13  11   2      166.40      156.41        5.16 o
 -11  11   2      148.75      143.24        4.60 o
  -9  11   2      118.61      118.56        3.42 o
  -7  11   2      123.36      110.41        4.43 o
  -5  11   2      159.72      149.53        4.73 o
  -3  11   2      191.28      181.22        7.05 o
  -1  11   2      107.24       99.53        5.80 o
   1  11   2       52.71       47.46        4.72 o
   3  11   2       44.38       39.39        3.25 o
   5  11   2       47.18       45.36        3.45 o
   7  11   2       29.07       29.49        2.84 o
   9  11   2        8.34        3.37        2.80 o
  11  11   2        1.63        0.73        3.08 <
  13  11   2       -3.51        0.02        3.60 <
  15  11   2       -5.33        0.10        4.25 <
  17  11   2       -0.23        0.50        4.87 <
  19  11   2        4.49        4.15        5.04 <
  21  11   2        8.12        9.09        5.41 <
  23  11   2        8.96        7.18        5.52 <
 -22  12   2        1.00        0.84        5.41 <
 -20  12   2        4.16        4.95        5.29 <
 -18  12   2        3.83        5.81        4.89 <
 -16  12   2        7.17        4.12        4.56 <
 -14  12   2        7.38        0.48        3.95 <
 -12  12   2        0.43        3.04        3.22 <
 -10  12   2       16.83       17.10        3.09 o
  -8  12   2        9.21       10.96        3.16 <
  -6  12   2       -2.54        0.10        2.78 <
  -4  12   2       -0.87        1.13        2.73 <
  -2  12   2       -0.94        0.15        3.87 <
   0  12   2       11.21       11.70        4.22 <
   2  12   2       22.61       21.87        3.20 o
   4  12   2       -0.36        2.17        2.91 <
   6  12   2       -2.31        1.82        3.52 <
   8  12   2       -3.16        0.55        2.87 <
  10  12   2        0.19        0.05        3.37 <
  12  12   2        0.07        0.12        4.20 <
  14  12   2        0.70        0.03        4.59 <
  16  12   2        0.95        0.64        4.84 <
  18  12   2       -2.27        0.02        5.00 <
  20  12   2       -2.27        0.18        5.19 <
 -19  13   2       53.54       55.01        6.26 o
 -17  13   2       67.19       59.72        5.87 o
 -15  13   2       65.67       54.75        5.36 o
 -13  13   2       63.74       58.09        4.91 o
 -11  13   2       68.22       67.38        4.46 o
  -9  13   2      100.05       94.67        4.61 o
  -7  13   2      107.84       98.70        5.16 o
  -5  13   2       55.86       49.56        4.17 o
  -3  13   2       30.36       27.24        3.54 o
  -1  13   2       50.71       40.57        5.58 o
   1  13   2       44.28       43.34        3.95 o
   3  13   2       41.25       36.08        4.04 o
   5  13   2       19.97       16.63        4.69 o
   7  13   2        2.54        1.00        3.27 <
   9  13   2        2.19        0.17        3.71 <
  11  13   2        1.96        3.99        4.08 <
  13  13   2        2.25        1.63        4.61 <
  15  13   2       -0.14        0.63        4.62 <
  17  13   2        0.77        3.96        4.94 <
 -16  14   2       -0.58        0.10        5.01 <
 -14  14   2        0.96        0.23        4.47 <
 -12  14   2        1.86        0.17        4.30 <
 -10  14   2        0.19        0.84        3.71 <
  -8  14   2        2.10        0.25        5.16 <
  -6  14   2       -2.29        1.74        3.74 <
  -4  14   2       -0.75        0.13        3.83 <
  -2  14   2       -1.74        0.01        3.61 <
   0  14   2       -1.82        0.15        5.13 <
   2  14   2        1.22        0.12        4.02 <
   4  14   2       -1.04        0.76        4.80 <
   6  14   2       -0.25        0.17        5.05 <
   8  14   2        3.40        0.75        3.83 <
  10  14   2       -0.26        0.03        4.06 <
  12  14   2        3.40        0.29        4.46 <
  14  14   2        2.29        0.02        4.90 <
 -11  15   2       30.34       27.23        4.62 o
  -9  15   2       41.06       31.15        6.51 o
  -7  15   2       26.67       25.48        5.89 o
  -5  15   2       31.50       25.09        4.58 o
  -3  15   2       27.85       24.16        4.51 o
  -1  15   2       24.20       17.01        6.31 o
   1  15   2        8.56       11.55        4.24 <
   3  15   2        2.65        4.38        5.00 <
   5  15   2        6.54        2.02        5.13 <
   7  15   2        3.90        4.18        5.55 <
   9  15   2        6.37        3.33        4.31 <
  11  15   2       -4.38        0.26        4.34 <
  -4  16   2       -1.24        0.08        4.13 <
  -2  16   2        4.35        0.10        6.39 <
   0  16   2       -6.27        0.63        7.82 <
   2  16   2        0.68        0.88        4.89 <
 -33   1   3       -0.96       10.71        3.55 <
 -31   1   3        1.82       10.09        3.44 <
 -29   1   3        9.73       19.10        3.34 <
 -27   1   3       18.70       27.00        3.28 o
 -25   1   3        0.97        8.62        2.81 <
 -23   1   3       -7.77        0.77        2.19 <
 -21   1   3       -3.89        0.75        1.99 <
 -19   1   3       -1.69        2.21        1.79 <
 -17   1   3       -2.81        1.30        1.33 <
 -15   1   3        5.61        6.34        1.09 o
 -13   1   3       40.99       36.21        1.23 o
 -11   1   3       80.65       81.16        1.42 o
  -9   1   3      131.19      131.99        1.54 o
  -7   1   3       30.79       30.72        1.01 o
  -5   1   3      118.68      117.76        1.71 o
  -3   1   3      520.29      513.04        6.85 o
  -1   1   3      576.98      581.28        9.18 o
   1   1   3      179.84      180.49        2.47 o
   3   1   3      182.77      197.71        1.85 o
   5   1   3      534.15      535.56        4.30 o
   7   1   3      432.79      426.75        4.12 o
   9   1   3      629.46      624.54        5.82 o
  11   1   3      684.96      690.68        6.04 o
  13   1   3      576.31      560.74        5.54 o
  15   1   3      509.85      504.09        5.67 o
  17   1   3      530.28      505.18        6.49 o
  19   1   3      397.08      370.97        5.76 o
  21   1   3      331.10      317.13        6.09 o
  23   1   3      271.89      266.29        5.81 o
  25   1   3      239.60      236.97        5.74 o
  27   1   3      189.45      182.78        5.50 o
  29   1   3      122.94      127.88        5.03 o
  31   1   3       90.95       88.76        5.66 o
 -34   2   3       -4.62        0.33        9.98 <
 -32   2   3      -12.44        0.05        4.07 <
 -30   2   3       -6.99        1.59        3.23 <
 -28   2   3       -6.43        3.00        2.99 <
 -26   2   3       -4.11        5.63        2.87 <
 -24   2   3       -4.47        0.04        2.25 <
 -22   2   3       -5.06        0.87        2.11 <
 -20   2   3        7.37       15.81        1.87 o
 -18   2   3       36.52       40.68        2.01 o
 -16   2   3        0.46        4.93        1.29 <
 -14   2   3       94.55       95.32        1.85 o
 -12   2   3      206.51      205.94        2.35 o
 -10   2   3        1.25        1.14        0.67 <
  -8   2   3      287.15      255.68        2.71 o
  -6   2   3       26.25       21.40        0.78 o
  -4   2   3      197.59      179.01        2.56 o
  -2   2   3      850.85      785.78       12.63 o
   0   2   3       50.13       48.72        1.14 o
   2   2   3       12.99       14.52        0.68 o
   4   2   3       11.52        7.27        0.97 o
   6   2   3      481.40      465.30        4.09 o
   8   2   3      449.43      448.08        4.40 o
  10   2   3        6.70        7.34        1.20 o
  12   2   3       21.84       15.95        1.58 o
  14   2   3       41.49       37.54        1.98 o
  16   2   3      152.36      153.17        3.13 o
  18   2   3      153.20      155.33        3.67 o
  20   2   3       24.46       26.46        2.61 o
  22   2   3        1.40        0.80        2.45 <
  24   2   3       10.04        5.45        3.09 o
  26   2   3       17.28       21.26        3.41 o
  28   2   3       17.41       20.86        3.63 o
  30   2   3        2.51        4.33        3.98 <
 -33   3   3        4.51       16.97        4.48 <
 -31   3   3        1.04       16.14        4.24 <
 -29   3   3       -8.35        2.85        3.93 <
 -27   3   3       -9.04        1.30        2.88 <
 -25   3   3       15.27       23.37        2.79 o
 -23   3   3       17.11       22.91        2.59 o
 -21   3   3        5.87       11.55        1.92 o
 -19   3   3        1.93        8.21        1.75 <
 -17   3   3       41.96       44.18        1.97 o
 -15   3   3       -0.56        2.29        1.18 <
 -13   3   3        7.20       10.16        1.05 o
 -11   3   3       31.82       32.78        1.13 o
  -9   3   3      225.80      219.00        2.25 o
  -7   3   3      366.20      348.34        3.00 o
  -5   3   3       17.89       16.90        0.75 o
  -3   3   3       21.90       29.69        0.77 o
  -1   3   3       91.54       91.57        1.21 o
   1   3   3      503.94      487.57        4.64 o
   3   3   3     1008.48      978.26        8.86 o
   5   3   3      331.94      344.14        3.00 o
   7   3   3      364.49      380.88        3.70 o
   9   3   3      338.56      341.43        3.76 o
  11   3   3      505.19      486.67        5.19 o
  13   3   3      542.38      530.36        5.73 o
  15   3   3      352.72      336.54        4.56 o
  17   3   3      256.11      252.53        4.02 o
  19   3   3      428.79      408.45        6.04 o
  21   3   3      341.70      335.40        5.49 o
  23   3   3      277.50      271.61        5.20 o
  25   3   3      170.83      163.45        5.69 o
  27   3   3      101.40      106.28        5.06 o
  29   3   3       75.32       87.84        5.46 o
  31   3   3       68.68       78.16       12.16 o
 -32   4   3        1.55        9.06        4.28 <
 -30   4   3       -6.29        6.38        4.06 <
 -28   4   3        0.25        6.28        3.18 <
 -26   4   3       -6.48        0.30        2.95 <
 -24   4   3        3.59        7.84        2.95 <
 -22   4   3       20.17       25.80        2.61 o
 -20   4   3       -4.71        0.09        2.00 <
 -18   4   3        4.52        7.63        1.76 <
 -16   4   3       -5.11        0.02        1.40 <
 -14   4   3       11.37       13.41        1.32 o
 -12   4   3       42.99       44.57        1.27 o
 -10   4   3        0.42        0.30        0.74 <
  -8   4   3      295.02      280.69        3.01 o
  -6   4   3      576.02      561.97        4.93 o
  -4   4   3      131.62      134.70        1.75 o
  -2   4   3       10.62        6.73        0.84 o
   0   4   3      176.44      179.89        2.15 o
   2   4   3      300.73      297.76        3.08 o
   4   4   3      477.72      479.37        4.70 o
   6   4   3      188.81      199.54        2.16 o
   8   4   3      132.72      141.88        2.18 o
  10   4   3      341.58      339.29        3.91 o
  12   4   3      402.99      392.10        4.62 o
  14   4   3      202.56      211.31        3.41 o
  16   4   3       96.80       94.64        2.86 o
  18   4   3       32.99       29.01        2.53 o
  20   4   3       72.39       73.17        3.12 o
  22   4   3      143.83      138.80        4.37 o
  24   4   3       63.75       62.90        3.81 o
  26   4   3       28.48       27.37        4.54 o
  28   4   3       13.90       15.17        4.48 o
  30   4   3        8.65       18.68        7.17 <
 -31   5   3       -3.78        8.68        4.29 <
 -29   5   3        5.01       15.66        3.42 <
 -27   5   3       -0.39        9.02        3.28 <
 -25   5   3       -2.57        1.46        2.98 <
 -23   5   3       -2.66        1.70        2.27 <
 -21   5   3        2.85        8.88        2.19 <
 -19   5   3        5.95        9.72        2.00 o
 -17   5   3       -3.30        0.51        1.59 <
 -15   5   3       31.92       35.38        1.76 o
 -13   5   3      106.31      109.81        2.22 o
 -11   5   3        1.98        4.07        0.99 <
  -9   5   3       -0.62        1.41        0.79 <
  -7   5   3       18.81       16.76        0.76 o
  -5   5   3      223.60      221.49        2.49 o
  -3   5   3      261.39      252.46        4.21 o
  -1   5   3      263.58      266.40        4.31 o
   1   5   3       88.76       88.86        1.40 o
   3   5   3       88.49       89.16        1.90 o
   5   5   3      396.42      407.46        3.56 o
   7   5   3      311.01      313.58        3.28 o
   9   5   3      295.53      293.31        3.70 o
  11   5   3      220.10      219.55        3.36 o
  13   5   3      228.00      231.08        3.68 o
  15   5   3      331.47      333.98        4.74 o
  17   5   3      359.01      357.51        5.24 o
  19   5   3      190.46      182.07        4.47 o
  21   5   3      166.10      155.71        4.41 o
  23   5   3      109.74      105.89        4.63 o
  25   5   3      110.72      106.58        4.80 o
  27   5   3      103.17      106.96        5.20 o
  29   5   3       74.68       81.26        8.10 o
 -32   6   3       -3.16        4.54        9.63 <
 -30   6   3        0.99        8.60        3.74 <
 -28   6   3       -6.69        3.49        3.40 <
 -26   6   3        1.92       10.21        3.45 <
 -24   6   3        7.05       13.76        2.73 <
 -22   6   3        1.10        5.91        2.41 <
 -20   6   3        3.57        6.72        2.20 <
 -18   6   3       -1.65        2.82        1.81 <
 -16   6   3       -0.34        0.08        1.59 <
 -14   6   3       -2.09        0.06        1.53 <
 -12   6   3        8.64       12.60        1.44 o
 -10   6   3       39.04       38.65        1.68 o
  -8   6   3       29.43       26.65        1.20 o
  -6   6   3       64.30       63.78        1.41 o
  -4   6   3       97.23       98.12        1.48 o
  -2   6   3      200.96      196.45        3.80 o
   0   6   3      360.25      364.90        5.68 o
   2   6   3      617.29      620.86        6.74 o
   4   6   3      221.12      222.96        3.23 o
   6   6   3      209.27      223.15        3.46 o
   8   6   3      336.14      352.75        4.48 o
  10   6   3      321.50      325.47        4.74 o
  12   6   3      323.34      325.67        5.05 o
  14   6   3      292.27      291.28        5.16 o
  16   6   3      166.05      168.39        4.29 o
  18   6   3      150.64      155.47        4.30 o
  20   6   3      139.83      136.85        4.50 o
  22   6   3       90.65       84.64        4.22 o
  24   6   3       68.93       73.16        4.57 o
  26   6   3       41.28       49.00        4.30 o
  28   6   3       40.04       40.74        4.40 o
 -31   7   3       -5.19        3.63        5.47 <
 -29   7   3       -3.05        8.46        4.17 <
 -27   7   3        0.89        8.45        4.10 <
 -25   7   3        0.54        6.72        3.41 <
 -23   7   3       -7.66        1.08        2.79 <
 -21   7   3       -3.98        4.01        2.25 <
 -19   7   3       -1.89        0.45        2.26 <
 -17   7   3        2.56        4.20        2.04 <
 -15   7   3       -0.38        0.05        1.78 <
 -13   7   3        0.02        4.82        1.58 <
 -11   7   3       34.94       37.30        1.79 o
  -9   7   3        3.43        4.82        1.11 o
  -7   7   3       24.17       22.99        1.65 o
  -5   7   3      112.93      118.73        2.80 o
  -3   7   3      149.24      149.39        4.70 o
  -1   7   3       59.90       54.79        2.47 o
   1   7   3       50.26       47.53        2.29 o
   3   7   3       47.51       42.31        2.01 o
   5   7   3       87.85       90.18        1.67 o
   7   7   3      349.92      350.21        5.03 o
   9   7   3      208.28      213.80        4.13 o
  11   7   3       92.70      102.07        3.33 o
  13   7   3      112.03      116.97        3.86 o
  15   7   3      139.41      144.95        3.87 o
  17   7   3      104.73      110.93        3.73 o
  19   7   3      112.66      111.77        4.16 o
  21   7   3       66.20       68.59        4.45 o
  23   7   3       70.36       70.86        4.64 o
  25   7   3       66.01       73.10        5.52 o
  27   7   3       54.92       53.37        5.41 o
 -30   8   3       -1.57        3.02        5.71 <
 -28   8   3        3.81       13.87        4.26 <
 -26   8   3       12.08       15.14        3.85 o
 -24   8   3        2.12        5.62        3.22 <
 -22   8   3       -3.59        1.63        2.77 <
 -20   8   3       -2.19        1.86        2.51 <
 -18   8   3        6.38       10.33        2.40 <
 -16   8   3       16.24       16.43        2.20 o
 -14   8   3        6.20        7.37        1.79 o
 -12   8   3       44.54       45.23        2.07 o
 -10   8   3       21.80       21.48        1.75 o
  -8   8   3       18.03       18.11        2.00 o
  -6   8   3       24.57       23.11        2.01 o
  -4   8   3      133.21      130.33        3.31 o
  -2   8   3      299.60      291.35        5.44 o
   0   8   3      263.25      257.16        6.82 o
   2   8   3      142.01      141.81        3.15 o
   4   8   3      307.26      308.80        5.08 o
   6   8   3      389.69      391.06        5.74 o
   8   8   3      402.65      410.55        5.74 o
  10   8   3      295.54      305.06        5.14 o
  12   8   3      151.93      156.83        4.09 o
  14   8   3      147.37      156.77        4.45 o
  16   8   3      246.74      251.58        5.77 o
  18   8   3      203.24      207.27        5.68 o
  20   8   3      115.74      118.25        5.03 o
  22   8   3       95.58       92.11        4.95 o
  24   8   3       60.02       67.21        5.29 o
  26   8   3       63.51       58.88        5.44 o
 -27   9   3       -5.47        0.23        3.64 <
 -25   9   3       -1.08        3.44        3.46 <
 -23   9   3        5.71       11.99        3.44 <
 -21   9   3       -5.70        2.27        2.89 <
 -19   9   3        3.81        7.34        2.53 <
 -17   9   3       -1.09        4.55        2.21 <
 -15   9   3       -2.27        1.04        2.43 <
 -13   9   3       -4.46        0.37        2.08 <
 -11   9   3       -0.72        3.26        1.77 <
  -9   9   3       31.03       35.62        2.59 o
  -7   9   3       37.49       35.25        2.49 o
  -5   9   3       -1.97        0.76        1.77 <
  -3   9   3        0.01        2.80        2.51 <
  -1   9   3       43.02       40.70        3.72 o
   1   9   3      151.47      149.44        4.39 o
   3   9   3      139.78      133.50        3.50 o
   5   9   3       33.95       37.37        2.12 o
   7   9   3        8.96        5.81        2.16 o
   9   9   3       45.21       41.63        3.09 o
  11   9   3       76.54       82.62        3.77 o
  13   9   3       80.71       77.63        4.47 o
  15   9   3       45.00       48.88        3.47 o
  17   9   3       33.15       33.79        3.52 o
  19   9   3       24.26       29.88        3.72 o
  21   9   3       42.93       51.49        4.25 o
  23   9   3       40.62       37.75        4.24 o
  25   9   3       15.48       14.72        4.41 o
 -26  10   3        3.89        3.44        5.05 <
 -24  10   3        7.96        8.68        5.06 <
 -22  10   3        4.90        8.69        4.91 <
 -20  10   3        1.37        3.50        4.28 <
 -18  10   3       -2.68        0.04        3.29 <
 -16  10   3        3.97        3.04        3.00 <
 -14  10   3        0.33        1.06        2.56 <
 -12  10   3        1.96        2.43        2.32 <
 -10  10   3       18.51       16.98        2.11 o
  -8  10   3       67.53       62.12        3.38 o
  -6  10   3       83.13       85.68        3.35 o
  -4  10   3       70.63       68.48        3.16 o
  -2  10   3       63.72       58.15        4.51 o
   0  10   3      121.31      118.10        5.57 o
   2  10   3      269.84      265.28        5.75 o
   4  10   3      243.99      239.11        5.73 o
   6  10   3      169.26      168.66        3.97 o
   8  10   3      130.12      135.91        3.98 o
  10  10   3      195.93      196.80        5.12 o
  12  10   3      266.51      263.62        6.25 o
  14  10   3      200.15      200.73        5.95 o
  16  10   3      109.90      113.54        5.41 o
  18  10   3       89.61       89.91        5.48 o
  20  10   3       83.98       92.65        5.53 o
  22  10   3       75.58       81.55        5.49 o
  24  10   3       65.04       65.87        5.50 o
 -25  11   3       -4.86        0.07        5.09 <
 -23  11   3       -4.75        0.01        4.94 <
 -21  11   3        2.39        0.29        5.07 <
 -19  11   3       -5.45        1.76        4.50 <
 -17  11   3       -2.72        0.03        3.82 <
 -15  11   3        1.28        2.94        3.37 <
 -13  11   3        1.45        0.84        2.80 <
 -11  11   3       -0.75        0.77        2.43 <
  -9  11   3       -3.24        0.55        2.62 <
  -7  11   3        2.52        2.96        2.67 <
  -5  11   3       16.28       12.42        2.77 o
  -3  11   3        9.85       10.08        2.57 o
  -1  11   3        4.38        4.25        3.58 <
   1  11   3       14.30       11.59        2.68 o
   3  11   3       15.82       13.85        2.96 o
   5  11   3        4.00       10.66        3.45 <
   7  11   3       18.74       16.21        2.93 o
   9  11   3       16.56       15.47        3.15 o
  11  11   3       15.59       16.48        3.64 o
  13  11   3       15.72       14.66        4.23 o
  15  11   3       10.72       11.90        4.70 <
  17  11   3        7.43        9.21        4.90 <
  19  11   3       11.23        9.75        4.58 <
  21  11   3       11.88        7.18        5.30 <
 -22  12   3        2.10        2.65        5.34 <
 -20  12   3        3.61        3.55        4.94 <
 -18  12   3       -3.89        0.48        4.60 <
 -16  12   3        0.97        0.04        4.24 <
 -14  12   3       -0.51        1.07        3.65 <
 -12  12   3        1.78        1.97        3.12 <
 -10  12   3        4.52        3.73        2.83 <
  -8  12   3        9.35       13.46        3.07 o
  -6  12   3       31.68       26.78        3.31 o
  -4  12   3       55.88       50.75        3.73 o
  -2  12   3       88.20       80.34        4.06 o
   0  12   3       83.54       72.75        4.05 o
   2  12   3       74.38       66.51        4.17 o
   4  12   3       96.06       99.27        5.40 o
   6  12   3      110.53      114.07        4.35 o
   8  12   3      125.66      123.03        5.00 o
  10  12   3      128.29      125.34        5.59 o
  12  12   3       95.74      100.00        5.75 o
  14  12   3       75.94       80.51        5.72 o
  16  12   3       83.18       80.68        6.30 o
  18  12   3       60.91       75.51        6.16 o
  20  12   3       52.32       55.68        6.15 o
 -19  13   3       -1.46        0.01        4.96 <
 -17  13   3       -1.62        0.28        4.59 <
 -15  13   3        1.01        0.20        4.26 <
 -13  13   3       -3.01        0.29        3.97 <
 -11  13   3       -0.16        0.29        3.43 <
  -9  13   3       -1.31        0.01        3.29 <
  -7  13   3       -1.57        0.09        3.45 <
  -5  13   3        4.70        2.55        3.50 <
  -3  13   3        4.52        7.18        3.26 <
  -1  13   3        2.61        2.20        2.51 <
   1  13   3       -3.51        0.62        3.19 <
   3  13   3        1.88        0.12        3.94 <
   5  13   3        0.45        2.65        2.98 <
   7  13   3        4.38        6.90        3.51 <
   9  13   3        8.42        5.73        3.95 <
  11  13   3        0.16        0.66        4.24 <
  13  13   3        3.39        0.04        4.54 <
  15  13   3        2.79        0.89        4.67 <
  17  13   3        5.85        2.29        5.04 <
 -16  14   3       -0.51        0.17        4.76 <
 -14  14   3       -4.10        1.16        4.13 <
 -12  14   3        1.55        4.05        4.03 <
 -10  14   3        2.90        4.22        3.82 <
  -8  14   3        3.88        3.26        4.83 <
  -6  14   3        6.41        6.97        4.03 <
  -4  14   3       25.18       21.95        4.04 o
  -2  14   3       39.49       34.74        4.46 o
   0  14   3       36.73       30.73        4.36 o
   2  14   3       27.58       29.14        5.16 o
   4  14   3       48.05       46.49        5.88 o
   6  14   3       67.09       69.07        4.57 o
   8  14   3       58.34       59.64        4.74 o
  10  14   3       37.43       40.84        4.73 o
  12  14   3       34.89       35.27        4.91 o
  14  14   3       39.21       37.74        5.34 o
 -13  15   3       -2.53        0.01        3.76 <
 -11  15   3       -3.48        0.01        4.03 <
  -9  15   3       -0.82        0.08        5.39 <
  -7  15   3       -0.88        0.01        5.04 <
  -5  15   3        0.41        0.57        4.16 <
  -3  15   3       -1.38        0.28        3.93 <
  -1  15   3       -0.44        0.03        6.00 <
   1  15   3        0.20        0.39        4.56 <
   3  15   3       -0.07        0.50        4.78 <
   5  15   3       -2.34        0.03        5.33 <
   7  15   3        1.85        0.83        3.91 <
   9  15   3        3.22        0.83        4.09 <
  -2  16   3        3.27        6.15        6.12 <
 -34   0   4       10.63       14.12        6.61 <
 -32   0   4       15.72       27.38        5.36 <
 -30   0   4       13.66       23.36        5.11 <
 -28   0   4       11.45       24.24        4.47 <
 -26   0   4       21.59       29.37        4.70 o
 -24   0   4      105.59      105.16        5.76 o
 -22   0   4      391.88      385.21        9.08 o
 -20   0   4      291.95      279.53        6.11 o
 -18   0   4      291.73      299.15        4.95 o
 -16   0   4      306.13      321.25        4.80 o
 -14   0   4      769.26      782.19        7.77 o
 -12   0   4     1610.46     1582.45       15.80 o
 -10   0   4     1313.69     1287.61       12.83 o
  -8   0   4      778.54      815.58        8.84 o
  -6   0   4     1900.22     1972.30       29.07 o
  -4   0   4     3554.08     3549.68       42.06 o
  -2   0   4     6768.23     6611.69       97.11 o
   0   0   4     6345.17     6400.15       91.50 o
   2   0   4     2774.12     2836.35       42.04 o
   4   0   4     1596.87     1710.47       19.81 o
   6   0   4     2518.34     2503.23       23.68 o
   8   0   4     5040.40     5018.85       52.84 o
  10   0   4     3199.73     3129.78       34.57 o
  12   0   4     2759.28     2794.82       30.52 o
  14   0   4     1861.03     1805.89       21.80 o
  16   0   4     1430.70     1383.40       17.74 o
  18   0   4     1313.78     1289.05       20.12 o
  20   0   4      993.08      935.88       16.70 o
  22   0   4      544.74      529.28       11.45 o
  24   0   4      407.30      421.13       12.16 o
  26   0   4      311.95      326.02        9.33 o
  28   0   4      247.17      245.63        8.73 o
  30   0   4      171.59      176.22        9.31 o
 -33   1   4       -8.65        0.91        3.70 <
 -31   1   4       -1.50        6.89        3.40 <
 -29   1   4       -7.43        1.73        3.14 <
 -27   1   4       -6.57        2.38        3.00 <
 -25   1   4       -6.10        1.76        2.75 <
 -23   1   4       -3.66        3.58        2.09 <
 -21   1   4       11.88       18.45        2.29 o
 -19   1   4        0.23        6.42        1.64 <
 -17   1   4        1.55        8.53        1.23 <
 -15   1   4       44.12       45.82        1.45 o
 -13   1   4      185.76      189.04        2.17 o
 -11   1   4      154.99      151.73        1.84 o
  -9   1   4        2.14        0.83        0.59 o
  -7   1   4       89.34       70.96        1.30 o
  -5   1   4        4.39        1.42        0.52 o
  -3   1   4      961.49      945.80       10.09 o
  -1   1   4      381.34      345.18        4.38 o
   1   1   4       60.03       65.98        1.09 o
   3   1   4       79.95       72.13        1.22 o
   5   1   4      166.68      156.28        2.01 o
   7   1   4      116.74      114.17        1.93 o
   9   1   4      117.13      116.60        2.02 o
  11   1   4        6.73        8.50        1.27 o
  13   1   4       32.06       29.68        1.74 o
  15   1   4       41.85       37.77        2.35 o
  17   1   4       79.93       74.67        2.98 o
  19   1   4       33.25       27.81        2.68 o
  21   1   4        3.65        0.83        2.78 <
  23   1   4        4.28        0.27        3.02 <
  25   1   4        5.22        1.51        3.25 <
  27   1   4       21.65       17.80        3.65 o
  29   1   4        9.86        3.30        3.64 <
 -34   2   4       -5.75        3.60        9.53 <
 -32   2   4       -2.70        9.06        4.29 <
 -30   2   4       11.63       26.15        3.76 o
 -28   2   4       37.33       45.10        3.75 o
 -26   2   4       68.80       79.25        3.89 o
 -24   2   4       96.37       98.36        3.60 o
 -22   2   4       91.22       92.02        3.30 o
 -20   2   4      306.50      311.51        4.41 o
 -18   2   4      320.73      326.85        3.75 o
 -16   2   4      429.03      421.47        4.19 o
 -14   2   4      640.16      646.98        5.27 o
 -12   2   4      846.29      859.69        6.29 o
 -10   2   4     1360.08     1335.93        9.82 o
  -8   2   4     2493.55     2464.63       18.30 o
  -6   2   4     2137.60     2140.76       17.81 o
  -4   2   4     1576.10     1623.88       13.24 o
  -2   2   4     1836.77     1808.80       15.06 o
   0   2   4     3166.38     3186.81       24.06 o
   2   2   4     4067.63     4047.84       30.89 o
   4   2   4     4096.22     4005.20       29.80 o
   6   2   4     3850.33     3893.87       26.76 o
   8   2   4     2354.12     2392.86       18.16 o
  10   2   4     2702.45     2710.93       20.94 o
  12   2   4     1885.30     1857.08       15.34 o
  14   2   4     1768.93     1744.65       15.95 o
  16   2   4     1412.81     1380.76       13.47 o
  18   2   4      992.58      973.37       10.43 o
  20   2   4      835.36      805.40        9.43 o
  22   2   4      696.08      669.48       10.31 o
  24   2   4      416.02      405.87        7.33 o
  26   2   4      282.59      265.20        6.27 o
  28   2   4      188.51      180.37        5.56 o
  30   2   4      120.15      111.06        6.45 o
 -33   3   4      -12.02        0.40        4.22 <
 -31   3   4       -9.37        1.04        4.11 <
 -29   3   4       -2.85        4.76        4.02 <
 -27   3   4        9.15       16.32        3.35 <
 -25   3   4        7.44       12.89        2.82 <
 -23   3   4       28.33       36.07        2.81 o
 -21   3   4       26.81       30.46        2.20 o
 -19   3   4       34.09       38.23        2.23 o
 -17   3   4      142.51      156.31        2.59 o
 -15   3   4      133.93      147.83        2.17 o
 -13   3   4      130.89      134.21        1.91 o
 -11   3   4      292.72      291.19        2.71 o
  -9   3   4      398.34      405.32        3.15 o
  -7   3   4      398.27      397.49        3.68 o
  -5   3   4      889.66      831.86        7.32 o
  -3   3   4      392.21      394.42        3.41 o
  -1   3   4      231.70      244.27        2.12 o
   1   3   4      238.87      224.94        2.39 o
   3   3   4      782.98      793.53        6.63 o
   5   3   4      557.55      563.41        4.85 o
   7   3   4      465.43      470.49        4.20 o
   9   3   4      182.53      185.79        2.72 o
  11   3   4      113.52      114.96        2.40 o
  13   3   4      187.20      185.74        3.23 o
  15   3   4      127.05      121.06        2.99 o
  17   3   4      150.15      140.95        3.39 o
  19   3   4       85.22       77.60        3.32 o
  21   3   4       48.85       45.98        3.08 o
  23   3   4       42.00       38.17        3.50 o
  25   3   4       45.56       43.59        4.30 o
  27   3   4       21.24       18.25        4.07 o
  29   3   4       15.54       14.04        4.68 o
 -32   4   4       -6.31        4.99        4.13 <
 -30   4   4       -0.01       13.16        4.18 <
 -28   4   4       45.76       47.35        3.95 o
 -26   4   4       67.88       73.73        4.17 o
 -24   4   4       47.52       57.48        3.57 o
 -22   4   4       72.69       71.70        3.30 o
 -20   4   4       90.47       94.74        2.96 o
 -18   4   4      307.47      310.16        4.08 o
 -16   4   4      570.72      566.39        5.39 o
 -14   4   4      500.65      503.28        4.37 o
 -12   4   4      418.05      420.86        3.40 o
 -10   4   4      715.21      732.64        5.61 o
  -8   4   4     1058.28     1060.62        8.20 o
  -6   4   4     1924.23     1867.79       17.96 o
  -4   4   4     1731.97     1718.13       17.92 o
  -2   4   4     1158.99     1214.63        9.18 o
   0   4   4     1843.08     1857.08       15.62 o
   2   4   4     2783.58     2746.10       23.28 o
   4   4   4     2853.51     2835.69       22.41 o
   6   4   4     2043.67     2064.57       14.69 o
   8   4   4     1655.80     1655.04       13.22 o
  10   4   4     1299.30     1258.83       10.91 o
  12   4   4     1608.61     1565.90       13.38 o
  14   4   4     1355.35     1312.23       11.83 o
  16   4   4     1018.66      975.27       10.29 o
  18   4   4      713.25      682.28        8.17 o
  20   4   4      514.62      509.49        7.50 o
  22   4   4      406.76      404.63        6.75 o
  24   4   4      319.39      309.01        6.85 o
  26   4   4      216.64      198.91        7.03 o
  28   4   4      111.88      120.42        5.99 o
 -33   5   4       -2.45        1.49        9.35 <
 -31   5   4      -11.31        1.00        4.12 <
 -29   5   4       -3.94        7.51        3.39 <
 -27   5   4       12.77       23.91        3.45 o
 -25   5   4       36.98       49.69        3.60 o
 -23   5   4       25.56       33.98        2.84 o
 -21   5   4       33.58       38.67        2.45 o
 -19   5   4      158.78      161.58        3.38 o
 -17   5   4      364.35      359.39        4.69 o
 -15   5   4      303.76      301.44        3.92 o
 -13   5   4      170.07      177.48        2.48 o
 -11   5   4      192.93      207.74        2.59 o
  -9   5   4      685.38      686.41        5.36 o
  -7   5   4     1356.69     1324.03       10.29 o
  -5   5   4      971.84      956.36        7.51 o
  -3   5   4      765.49      771.11        5.55 o
  -1   5   4      530.66      554.85        4.92 o
   1   5   4      849.97      872.77        7.66 o
   3   5   4     1191.48     1194.20       10.51 o
   5   5   4      725.08      730.87        6.48 o
   7   5   4      233.54      241.20        3.09 o
   9   5   4      358.62      359.46        4.73 o
  11   5   4      650.72      630.65        7.40 o
  13   5   4      570.23      549.26        7.05 o
  15   5   4      300.88      296.28        5.03 o
  17   5   4      108.60      102.90        3.63 o
  19   5   4       98.51       98.93        3.71 o
  21   5   4      127.84      128.61        4.79 o
  23   5   4      135.14      129.16        4.90 o
  25   5   4       67.13       65.08        4.31 o
  27   5   4       33.94       36.03        4.76 o
  29   5   4       27.71       27.62       11.53 <
 -32   6   4       -2.99        7.65        9.29 <
 -30   6   4       -1.55        8.08        3.69 <
 -28   6   4       -3.24        6.76        3.57 <
 -26   6   4        7.88       16.73        3.44 <
 -24   6   4       61.49       69.00        3.66 o
 -22   6   4      102.91      109.80        3.59 o
 -20   6   4       89.70       95.16        3.15 o
 -18   6   4       98.73       97.54        2.91 o
 -16   6   4      141.91      151.01        3.39 o
 -14   6   4      286.72      294.39        4.34 o
 -12   6   4      462.97      465.27        5.62 o
 -10   6   4      365.94      363.52        3.77 o
  -8   6   4      396.69      409.57        4.21 o
  -6   6   4      613.20      615.03        4.88 o
  -4   6   4     1250.37     1232.01       16.02 o
  -2   6   4     1464.72     1475.20       13.82 o
   0   6   4      852.40      862.89        9.15 o
   2   6   4      650.22      683.49        5.91 o
   4   6   4      819.61      851.71        9.03 o
   6   6   4     1091.74     1077.44        9.99 o
   8   6   4     1207.53     1207.97       12.53 o
  10   6   4     1013.76     1005.77       11.14 o
  12   6   4      638.02      619.77        8.10 o
  14   6   4      575.36      555.57        7.83 o
  16   6   4      537.23      530.26        7.76 o
  18   6   4      456.64      432.60        7.29 o
  20   6   4      279.11      272.02        5.86 o
  22   6   4      184.12      169.80        5.78 o
  24   6   4      139.17      141.74        5.57 o
  26   6   4      117.45      120.25        5.43 o
  28   6   4       99.31       93.74       13.68 o
 -31   7   4       17.37       15.37        5.93 <
 -29   7   4        2.45       10.36        4.37 <
 -27   7   4        3.28        8.19        4.15 <
 -25   7   4       19.93       23.73        3.73 o
 -23   7   4       75.12       81.45        3.85 o
 -21   7   4      139.24      144.70        4.24 o
 -19   7   4      118.29      123.01        3.70 o
 -17   7   4       98.52       97.20        3.21 o
 -15   7   4      267.26      270.04        4.38 o
 -13   7   4      589.25      593.97        6.97 o
 -11   7   4      846.13      848.14        8.96 o
  -9   7   4      603.39      589.11        6.01 o
  -7   7   4      305.29      312.63        3.27 o
  -5   7   4      583.03      584.48        8.40 o
  -3   7   4     1223.09     1204.27       11.80 o
  -1   7   4     1460.62     1466.21       15.97 o
   1   7   4      886.86      896.82       10.26 o
   3   7   4      467.24      487.99        7.62 o
   5   7   4      616.50      619.92        7.57 o
   7   7   4      861.62      858.36       10.39 o
   9   7   4      756.77      768.28        9.76 o
  11   7   4      480.79      476.91        7.43 o
  13   7   4      229.62      243.03        4.50 o
  15   7   4      225.93      233.46        4.79 o
  17   7   4      310.35      315.90        5.82 o
  19   7   4      259.00      255.05        5.61 o
  21   7   4      158.79      149.57        5.55 o
  23   7   4       89.20       84.28        5.84 o
  25   7   4       74.07       72.74        5.71 o
  27   7   4       52.34       65.78        6.99 o
 -30   8   4       -0.03        6.44        5.41 <
 -28   8   4       -5.90        8.42        4.14 <
 -26   8   4        0.99        9.71        3.79 <
 -24   8   4        9.18       14.22        3.35 <
 -22   8   4       27.18       27.10        3.26 o
 -20   8   4       57.80       61.91        3.31 o
 -18   8   4       68.78       69.34        3.10 o
 -16   8   4       69.45       71.17        2.84 o
 -14   8   4       83.27       82.55        2.70 o
 -12   8   4      122.12      130.14        2.75 o
 -10   8   4      286.77      291.48        4.47 o
  -8   8   4      284.41      285.63        4.30 o
  -6   8   4      232.59      228.91        4.53 o
  -4   8   4      266.50      257.54        4.15 o
  -2   8   4      322.21      323.56        5.83 o
   0   8   4      388.04      389.39        6.47 o
   2   8   4      448.22      451.83        7.52 o
   4   8   4      472.71      481.47        6.55 o
   6   8   4      391.52      397.61        6.65 o
   8   8   4      305.25      309.06        5.04 o
  10   8   4      334.37      337.49        5.76 o
  12   8   4      276.97      281.03        5.55 o
  14   8   4      208.87      210.64        5.25 o
  16   8   4      194.70      194.67        5.32 o
  18   8   4      156.75      150.07        5.31 o
  20   8   4      114.35      109.49        5.12 o
  22   8   4       95.20       94.51        5.01 o
  24   8   4       68.13       67.30        5.54 o
  26   8   4       44.73       43.64        6.65 o
 -27   9   4       10.12       19.75        4.04 <
 -25   9   4       20.29       27.02        4.03 o
 -23   9   4       43.68       50.19        3.71 o
 -21   9   4       79.20       84.79        3.87 o
 -19   9   4      108.90      118.57        4.03 o
 -17   9   4      159.02      167.80        4.11 o
 -15   9   4      179.01      183.01        4.87 o
 -13   9   4      300.15      303.65        5.89 o
 -11   9   4      471.02      459.10        6.59 o
  -9   9   4      578.13      561.11        9.13 o
  -7   9   4      636.00      615.03        7.92 o
  -5   9   4      604.80      585.41        7.78 o
  -3   9   4      574.69      562.26        8.79 o
  -1   9   4      660.53      655.87        9.90 o
   1   9   4      734.29      729.67       11.01 o
   3   9   4      693.68      711.08        8.73 o
   5   9   4      641.54      646.57        8.58 o
   7   9   4      601.09      594.78        8.56 o
   9   9   4      448.76      439.70        8.14 o
  11   9   4      341.78      348.27        7.29 o
  13   9   4      339.02      339.86        7.76 o
  15   9   4      251.36      269.88        5.77 o
  17   9   4      213.28      220.29        5.75 o
  19   9   4      188.58      195.22        5.84 o
  21   9   4      142.45      139.45        5.47 o
  23   9   4       92.01       96.80        5.07 o
  25   9   4       76.24       71.63        6.55 o
 -26  10   4       -0.92        5.89        5.37 <
 -24  10   4        2.58        5.25        4.94 <
 -22  10   4       -2.35        4.77        4.57 <
 -20  10   4       -2.16        4.83        4.08 <
 -18  10   4       21.01       27.04        3.79 o
 -16  10   4       49.13       49.53        3.70 o
 -14  10   4       30.48       33.84        3.07 o
 -12  10   4       34.23       37.81        2.83 o
 -10  10   4       54.75       54.99        2.63 o
  -8  10   4       69.76       70.05        2.70 o
  -6  10   4       79.66       78.59        3.54 o
  -4  10   4       80.63       73.88        3.44 o
  -2  10   4       78.60       75.18        3.33 o
   0  10   4      120.11      123.55        4.14 o
   2  10   4      158.26      163.46        3.73 o
   4  10   4      123.59      123.90        3.54 o
   6  10   4       64.74       67.74        3.23 o
   8  10   4       56.80       59.87        3.43 o
  10  10   4       78.43       78.46        4.01 o
  12  10   4      103.07      110.52        4.64 o
  14  10   4       69.63       69.20        4.67 o
  16  10   4       28.18       31.36        4.45 o
  18  10   4       36.09       31.10        4.74 o
  20  10   4       35.42       35.79        5.05 o
  22  10   4       32.38       26.78        5.02 o
 -25  11   4       20.53       25.49        5.43 o
 -23  11   4       20.72       20.34        5.43 o
 -21  11   4       31.43       34.80        5.29 o
 -19  11   4       97.07       94.25        5.68 o
 -17  11   4      152.26      148.90        5.94 o
 -15  11   4      181.25      187.08        5.60 o
 -13  11   4      161.69      152.95        4.93 o
 -11  11   4      147.84      136.47        4.46 o
  -9  11   4      278.18      270.08        6.35 o
  -7  11   4      524.02      492.44        7.35 o
  -5  11   4      507.58      476.69        8.82 o
  -3  11   4      403.82      387.81        6.03 o
  -1  11   4      378.83      375.53        5.88 o
   1  11   4      439.13      432.01        6.63 o
   3  11   4      438.17      462.63        7.46 o
   5  11   4      384.29      395.24        7.23 o
   7  11   4      266.72      276.57        6.31 o
   9  11   4      274.42      268.49        6.87 o
  11  11   4      308.40      314.06        7.82 o
  13  11   4      301.85      300.36        7.31 o
  15  11   4      217.09      222.39        6.73 o
  17  11   4      114.52      127.30        5.86 o
  19  11   4       87.54       90.07        5.70 o
  21  11   4       77.86       90.97        5.50 o
 -22  12   4       -1.41        4.15        5.22 <
 -20  12   4       -3.29        4.71        4.69 <
 -18  12   4       -2.09        0.78        4.26 <
 -16  12   4       -0.16        0.44        3.95 <
 -14  12   4        8.74        6.92        3.86 <
 -12  12   4       10.35       12.02        3.22 o
 -10  12   4        9.58        8.97        2.84 o
  -8  12   4        9.55       10.06        3.16 o
  -6  12   4       13.91        9.41        2.42 o
  -4  12   4       17.56       16.39        2.37 o
  -2  12   4       27.45       28.53        2.58 o
   0  12   4        9.64       11.00        2.44 o
   2  12   4        2.79        2.58        2.53 <
   4  12   4        8.50        7.78        2.77 o
   6  12   4       19.46       18.05        3.32 o
   8  12   4       23.18       18.64        3.79 o
  10  12   4       11.69       14.45        4.19 <
  12  12   4        5.90        3.90        4.40 <
  14  12   4        2.26        2.56        4.55 <
  16  12   4        5.42        5.71        4.84 <
  18  12   4        7.74        6.58        4.93 <
 -19  13   4       27.10       29.48        5.33 o
 -17  13   4       46.45       42.29        5.31 o
 -15  13   4       75.29       73.05        5.23 o
 -13  13   4      125.78      123.27        5.44 o
 -11  13   4      169.79      156.52        5.74 o
  -9  13   4      143.41      134.92        5.09 o
  -7  13   4      149.13      134.05        4.44 o
  -5  13   4      213.96      196.48        4.90 o
  -3  13   4      237.18      228.47        5.17 o
  -1  13   4      243.65      232.61        5.32 o
   1  13   4      204.31      213.31        5.20 o
   3  13   4      168.82      179.39        5.07 o
   5  13   4      194.48      204.80        5.73 o
   7  13   4      247.84      254.04        6.78 o
   9  13   4      179.68      191.17        6.46 o
  11  13   4      105.35      118.80        5.79 o
  13  13   4       92.13      102.02        5.87 o
  15  13   4       91.36       99.68        6.24 o
  17  13   4       87.28       98.35        7.78 o
 -16  14   4        0.13        0.30        4.80 <
 -14  14   4       -1.10        0.04        4.27 <
 -12  14   4       -0.10        0.02        3.96 <
 -10  14   4        1.51        0.03        3.55 <
  -8  14   4        2.76        0.01        3.39 <
  -6  14   4        2.34        0.13        3.01 <
  -4  14   4        1.82        0.15        2.88 <
  -2  14   4       -1.41        0.04        3.01 <
   0  14   4        0.00        0.04        2.98 <
   2  14   4       -2.88        0.04        3.02 <
   4  14   4        0.27        0.37        3.33 <
   6  14   4        1.12        0.03        3.77 <
   8  14   4       -1.46        0.06        3.79 <
  10  14   4       -0.73        1.62        4.18 <
  12  14   4        5.72        0.27        4.41 <
 -11  15   4       63.66       52.04        5.12 o
  -9  15   4       66.21       64.90        4.59 o
  -7  15   4       89.52       74.64        6.69 o
  -5  15   4       85.50       72.03        5.45 o
  -3  15   4       90.32       82.48        4.27 o
  -1  15   4      102.38       94.50        4.38 o
   1  15   4      107.17       99.91        4.73 o
   3  15   4      100.43      103.57        4.92 o
   5  15   4       80.55       89.79        4.74 o
   7  15   4       63.22       73.47        4.79 o
   9  15   4       66.91       72.88        4.87 o
 -33   1   5       82.74       89.31        5.07 o
 -31   1   5      139.67      146.90        5.55 o
 -29   1   5      169.49      174.06        5.26 o
 -27   1   5      225.66      225.96        5.60 o
 -25   1   5      388.49      387.98        6.80 o
 -23   1   5      690.03      669.33        8.28 o
 -21   1   5     1010.73     1038.18        9.69 o
 -19   1   5     1298.48     1333.52       10.73 o
 -17   1   5     1466.40     1484.82       10.27 o
 -15   1   5     2051.14     2074.76       13.53 o
 -13   1   5     3160.13     3190.60       20.82 o
 -11   1   5     4597.26     4616.79       31.40 o
  -9   1   5     5106.19     5137.26       39.88 o
  -7   1   5     4459.58     4487.44       34.30 o
  -5   1   5     6786.87     6825.07       51.57 o
  -3   1   5     9541.47     9648.34       77.26 o
  -1   1   5     9501.13     9489.64       77.13 o
   1   1   5     7098.69     7109.77       53.70 o
   3   1   5     4983.59     5072.98       38.41 o
   5   1   5     4054.94     4040.59       27.81 o
   7   1   5     4390.08     4357.94       30.56 o
   9   1   5     4201.76     4151.66       31.56 o
  11   1   5     2977.69     2935.46       21.59 o
  13   1   5     1566.61     1549.21       13.27 o
  15   1   5     1178.90     1151.19       11.67 o
  17   1   5     1004.39      967.98       10.57 o
  19   1   5      734.09      717.29        9.57 o
  21   1   5      484.64      465.35        7.70 o
  23   1   5      263.59      253.53        5.96 o
  25   1   5      166.21      164.07        5.26 o
  27   1   5      133.70      130.61        5.58 o
  29   1   5       85.80       93.28        4.73 o
 -34   2   5        0.87        2.01        6.97 <
 -32   2   5        7.45       10.95        4.45 <
 -30   2   5       18.64       22.93        3.81 o
 -28   2   5       11.75       17.95        3.73 o
 -26   2   5       -2.52        2.89        3.23 <
 -24   2   5       11.41       13.43        2.64 o
 -22   2   5       85.39       83.17        3.25 o
 -20   2   5       93.92       96.79        2.50 o
 -18   2   5       45.30       48.22        1.89 o
 -16   2   5       16.03       21.81        1.26 o
 -14   2   5       62.50       63.39        1.54 o
 -12   2   5      365.07      360.29        3.41 o
 -10   2   5      249.74      241.58        2.59 o
  -8   2   5      125.86      133.19        1.57 o
  -6   2   5       33.49       41.46        0.95 o
  -4   2   5       54.07       53.91        1.09 o
  -2   2   5      372.90      349.28        3.57 o
   0   2   5      271.52      277.56        2.67 o
   2   2   5       51.51       57.75        1.18 o
   4   2   5       40.20       45.50        1.08 o
   6   2   5      231.66      224.23        2.57 o
   8   2   5      299.20      287.02        3.24 o
  10   2   5       86.46       88.51        2.14 o
  12   2   5       18.55       17.96        1.73 o
  14   2   5       27.84       22.19        2.03 o
  16   2   5       33.86       32.17        2.42 o
  18   2   5       87.66       87.66        3.24 o
  20   2   5       37.19       32.33        2.91 o
  22   2   5        6.20        8.49        3.05 <
  24   2   5        9.62        9.19        3.30 <
  26   2   5       10.43       12.97        3.53 o
  28   2   5        7.58        7.63        4.04 <
 -33   3   5       42.48       52.56        5.13 o
 -31   3   5       71.40       74.64        5.45 o
 -29   3   5      166.83      174.25        6.41 o
 -27   3   5      315.88      308.25        6.88 o
 -25   3   5      402.39      399.02        6.71 o
 -23   3   5      455.09      443.10        6.88 o
 -21   3   5      469.93      462.63        6.07 o
 -19   3   5      770.73      778.58        7.05 o
 -17   3   5     1692.29     1696.24       12.24 o
 -15   3   5     1976.28     1950.87       13.78 o
 -13   3   5     2306.25     2293.07       15.63 o
 -11   3   5     2791.76     2866.95       17.53 o
  -9   3   5     3576.94     3620.72       26.13 o
  -7   3   5     5509.12     5476.26       39.76 o
  -5   3   5     5075.40     5093.85       36.20 o
  -3   3   5     3960.85     4070.35       30.11 o
  -1   3   5     3364.28     3440.31       25.63 o
   1   3   5     5085.11     5001.82       38.53 o
   3   3   5     6466.95     6327.81       49.59 o
   5   3   5     5364.52     5391.23       39.01 o
   7   3   5     2958.10     2975.76       21.00 o
   9   3   5     1733.15     1743.78       13.96 o
  11   3   5     1388.09     1374.81       11.74 o
  13   3   5     1746.16     1703.29       14.58 o
  15   3   5     1209.80     1188.08       10.99 o
  17   3   5      767.01      737.49        8.02 o
  19   3   5      463.54      452.26        6.54 o
  21   3   5      289.52      297.12        5.35 o
  23   3   5      291.35      283.88        6.82 o
  25   3   5      192.19      186.88        6.06 o
  27   3   5       81.27       83.65        5.67 o
  29   3   5       32.91       43.52        7.87 o
 -32   4   5       -0.28        8.12        4.38 <
 -30   4   5        7.52       15.18        4.30 <
 -28   4   5       49.65       55.22        4.09 o
 -26   4   5      125.23      132.96        4.76 o
 -24   4   5       85.09       94.33        4.11 o
 -22   4   5       46.63       49.33        2.86 o
 -20   4   5      127.22      126.12        3.55 o
 -18   4   5      256.88      270.59        3.28 o
 -16   4   5      432.61      432.12        4.16 o
 -14   4   5      440.56      444.42        3.71 o
 -12   4   5       72.22       70.72        1.52 o
 -10   4   5      240.95      246.24        2.39 o
  -8   4   5      874.46      862.25        6.89 o
  -6   4   5     1099.19     1079.62        8.95 o
  -4   4   5      406.75      414.56        3.44 o
  -2   4   5      138.01      148.40        1.62 o
   0   4   5      283.01      293.46        2.83 o
   2   4   5      763.85      763.80        7.06 o
   4   4   5      877.15      867.69        7.12 o
   6   4   5      338.90      348.19        3.38 o
   8   4   5       67.54       69.37        1.76 o
  10   4   5      146.17      137.54        2.68 o
  12   4   5      344.76      341.60        4.38 o
  14   4   5      338.34      325.64        4.55 o
  16   4   5      211.74      192.51        4.11 o
  18   4   5       35.72       35.09        2.71 o
  20   4   5       57.02       58.21        3.76 o
  22   4   5       67.90       71.68        4.10 o
  24   4   5       49.79       49.25        4.17 o
  26   4   5       23.06       24.03        4.56 o
  28   4   5       10.94       13.33        4.59 <
 -33   5   5       33.43       44.06       10.89 o
 -31   5   5       51.25       70.81        5.16 o
 -29   5   5       74.85       83.85        4.58 o
 -27   5   5      136.85      132.01        5.11 o
 -25   5   5      208.14      204.27        5.58 o
 -23   5   5      277.08      279.18        5.31 o
 -21   5   5      460.81      456.98        6.00 o
 -19   5   5      704.47      706.48        7.56 o
 -17   5   5      700.27      709.69        7.22 o
 -15   5   5     1099.69     1111.57        9.26 o
 -13   5   5     1199.43     1210.42       10.36 o
 -11   5   5     1313.81     1306.07       10.99 o
  -9   5   5     2105.96     2085.62       14.92 o
  -7   5   5     2455.24     2460.29       19.59 o
  -5   5   5     2741.99     2731.24       18.89 o
  -3   5   5     2954.86     2930.53       24.71 o
  -1   5   5     2888.05     2928.33       24.23 o
   1   5   5     2358.12     2385.58       19.90 o
   3   5   5     2278.75     2274.54       19.47 o
   5   5   5     1896.89     1889.19       15.46 o
   7   5   5     1645.08     1628.31       13.85 o
   9   5   5     1468.71     1415.11       14.00 o
  11   5   5     1357.33     1328.98       13.36 o
  13   5   5      835.25      794.34        9.34 o
  15   5   5      662.63      619.01        8.20 o
  17   5   5      379.86      382.34        6.07 o
  19   5   5      268.62      269.38        5.37 o
  21   5   5      244.32      235.32        5.97 o
  23   5   5      141.08      137.54        5.18 o
  25   5   5       97.35       91.93        4.79 o
  27   5   5       51.96       64.94        5.00 o
 -32   6   5       18.64       33.41       10.12 <
 -30   6   5       34.98       40.88        4.37 o
 -28   6   5       48.58       54.47        4.51 o
 -26   6   5       69.86       74.18        4.52 o
 -24   6   5      134.24      142.88        4.44 o
 -22   6   5      236.59      238.95        4.68 o
 -20   6   5      224.45      229.70        4.27 o
 -18   6   5      280.78      283.91        4.86 o
 -16   6   5      440.64      432.90        5.97 o
 -14   6   5      421.98      435.38        4.98 o
 -12   6   5      631.25      630.05        6.40 o
 -10   6   5      459.28      457.63        4.43 o
  -8   6   5      503.23      504.99        4.64 o
  -6   6   5      731.52      727.71        7.48 o
  -4   6   5      921.85      915.48        8.31 o
  -2   6   5      833.47      839.04        7.48 o
   0   6   5      784.88      814.32        7.91 o
   2   6   5      461.86      479.09        5.02 o
   4   6   5      346.98      348.57        4.29 o
   6   6   5      523.91      517.14        5.66 o
   8   6   5      587.87      585.94        7.22 o
  10   6   5      449.35      444.34        6.26 o
  12   6   5      386.22      367.49        5.97 o
  14   6   5      278.84      266.42        5.27 o
  16   6   5      136.24      139.21        4.15 o
  18   6   5      178.28      169.67        4.76 o
  20   6   5      116.81      113.55        4.50 o
  22   6   5       92.95       89.69        4.95 o
  24   6   5       60.87       63.40        4.66 o
  26   6   5       31.17       41.19        4.31 o
 -31   7   5       25.89       32.14        6.12 o
 -29   7   5       46.87       55.18        5.26 o
 -27   7   5       51.44       61.68        5.12 o
 -25   7   5       75.32       78.33        4.53 o
 -23   7   5      151.20      152.78        5.07 o
 -21   7   5      253.82      256.60        5.20 o
 -19   7   5      242.93      253.44        4.77 o
 -17   7   5      323.94      327.05        5.17 o
 -15   7   5      361.19      357.90        5.19 o
 -13   7   5      584.11      590.53        6.87 o
 -11   7   5      885.32      878.36        8.39 o
  -9   7   5      825.94      814.35        7.18 o
  -7   7   5      817.63      824.27        7.51 o
  -5   7   5      901.20      899.52        9.07 o
  -3   7   5     1086.56     1071.00       10.71 o
  -1   7   5     1283.20     1289.90       12.50 o
   1   7   5     1170.34     1198.78       12.67 o
   3   7   5      676.59      690.18        9.00 o
   5   7   5      737.13      748.04        9.09 o
   7   7   5      788.30      802.69        9.97 o
   9   7   5      616.63      629.87        8.63 o
  11   7   5      433.93      421.80        7.08 o
  13   7   5      371.88      360.01        5.97 o
  15   7   5      223.11      222.50        4.85 o
  17   7   5      233.13      223.16        5.20 o
  19   7   5      178.86      176.21        4.96 o
  21   7   5       86.29       81.39        4.85 o
  23   7   5       53.59       53.24        5.38 o
  25   7   5       39.76       39.76        5.06 o
 -30   8   5       52.80       60.43        6.62 o
 -28   8   5       60.19       65.14        5.44 o
 -26   8   5       76.46       79.13        4.92 o
 -24   8   5      138.50      136.26        5.31 o
 -22   8   5      224.23      229.06        5.25 o
 -20   8   5      289.69      297.20        5.45 o
 -18   8   5      226.01      228.74        4.50 o
 -16   8   5      202.12      209.14        3.92 o
 -14   8   5      516.93      519.20        6.45 o
 -12   8   5      809.06      804.63        9.66 o
 -10   8   5      883.10      862.94       10.40 o
  -8   8   5      567.73      548.45        7.17 o
  -6   8   5      362.06      349.32        4.49 o
  -4   8   5      527.29      515.89        5.92 o
  -2   8   5      959.03      955.88        9.74 o
   0   8   5      801.18      813.68        9.67 o
   2   8   5      564.83      569.07        8.34 o
   4   8   5      465.67      469.01        7.39 o
   6   8   5      528.62      527.37        8.47 o
   8   8   5      654.34      668.40        8.74 o
  10   8   5      442.56      468.44        6.97 o
  12   8   5      194.11      198.37        4.94 o
  14   8   5      169.58      161.86        5.02 o
  16   8   5      246.76      247.11        6.10 o
  18   8   5      224.70      218.84        6.20 o
  20   8   5      186.47      173.32        6.02 o
  22   8   5       81.36       81.88        4.96 o
  24   8   5       38.38       43.07        5.16 o
 -29   9   5        5.68       15.25        5.76 <
 -27   9   5       22.54       32.32        4.54 o
 -25   9   5       35.64       42.96        4.56 o
 -23   9   5       36.33       40.60        3.94 o
 -21   9   5       41.93       44.07        3.45 o
 -19   9   5       80.25       81.84        3.65 o
 -17   9   5      102.03      113.47        3.53 o
 -15   9   5      180.66      195.72        4.86 o
 -13   9   5      204.55      196.57        4.88 o
 -11   9   5      141.59      139.96        3.91 o
  -9   9   5      225.53      222.27        5.07 o
  -7   9   5      342.34      333.72        4.56 o
  -5   9   5      305.08      294.03        4.16 o
  -3   9   5      254.73      263.21        4.27 o
  -1   9   5      251.93      251.73        4.39 o
   1   9   5      233.31      236.67        4.30 o
   3   9   5      328.22      337.12        5.39 o
   5   9   5      283.97      286.37        5.33 o
   7   9   5      206.44      202.65        5.24 o
   9   9   5      142.75      138.05        4.80 o
  11   9   5      119.20      115.77        4.93 o
  13   9   5      110.61      110.51        4.27 o
  15   9   5       99.07      103.70        4.40 o
  17   9   5       45.06       48.29        4.01 o
  19   9   5       37.33       32.11        4.22 o
  21   9   5       30.22       36.55        4.15 o
  23   9   5       26.00       26.15        4.84 o
 -26  10   5       90.35       91.99        7.18 o
 -24  10   5       94.42      104.64        6.34 o
 -22  10   5      111.88      117.81        5.98 o
 -20  10   5      166.05      167.29        6.42 o
 -18  10   5      297.12      303.85        7.11 o
 -16  10   5      395.75      395.64        7.88 o
 -14  10   5      300.82      286.75        6.43 o
 -12  10   5      280.35      273.94        5.78 o
 -10  10   5      397.56      381.58        6.87 o
  -8  10   5      598.53      560.03        7.04 o
  -6  10   5      712.70      699.18        9.02 o
  -4  10   5      592.70      577.93        7.82 o
  -2  10   5      354.80      352.08        5.51 o
   0  10   5      451.06      437.86        6.65 o
   2  10   5      569.99      581.59        7.81 o
   4  10   5      523.69      532.53        7.72 o
   6  10   5      369.86      381.51        6.47 o
   8  10   5      256.38      260.18        5.73 o
  10  10   5      256.85      270.65        6.06 o
  12  10   5      311.25      324.35        7.09 o
  14  10   5      257.12      278.48        6.83 o
  16  10   5      172.08      171.18        6.72 o
  18  10   5       97.54      108.62        5.56 o
  20  10   5       73.21       73.86        5.51 o
  22  10   5       69.34       73.46        5.42 o
 -25  11   5        8.47        7.69        5.43 <
 -23  11   5        9.62       14.38        5.14 <
 -21  11   5       12.24       15.75        4.78 <
 -19  11   5       12.64       10.33        4.49 <
 -17  11   5       11.86       16.24        4.00 o
 -15  11   5       19.89       23.62        3.44 o
 -13  11   5       35.04       32.90        3.26 o
 -11  11   5       40.66       42.24        3.16 o
  -9  11   5       33.49       35.75        4.02 o
  -7  11   5       38.25       33.73        2.59 o
  -5  11   5       43.63       46.23        2.63 o
  -3  11   5       43.04       41.76        2.60 o
  -1  11   5       49.08       48.14        2.81 o
   1  11   5       53.40       56.27        3.02 o
   3  11   5       23.80       26.64        2.88 o
   5  11   5       24.68       24.24        3.12 o
   7  11   5       31.88       32.50        3.53 o
   9  11   5       25.65       32.27        3.37 o
  11  11   5       23.08       25.63        3.85 o
  13  11   5       13.99       15.64        3.95 o
  15  11   5        5.26        7.04        4.13 <
  17  11   5        4.17        8.37        4.20 <
  19  11   5       13.78       10.75        4.47 o
 -22  12   5       75.94       86.31        6.27 o
 -20  12   5      115.48      114.16        6.54 o
 -18  12   5      162.06      152.95        6.52 o
 -16  12   5      197.73      187.76        6.78 o
 -14  12   5      233.17      221.68        6.52 o
 -12  12   5      248.18      233.01        6.24 o
 -10  12   5      261.24      243.15        6.08 o
  -8  12   5      296.33      279.59        6.92 o
  -6  12   5      351.05      330.11        5.98 o
  -4  12   5      378.06      360.45        6.26 o
  -2  12   5      356.29      340.88        6.08 o
   0  12   5      273.11      274.47        5.44 o
   2  12   5      258.71      285.20        5.79 o
   4  12   5      274.83      291.76        6.25 o
   6  12   5      233.91      244.57        6.21 o
   8  12   5      214.22      224.33        6.55 o
  10  12   5      198.95      201.85        6.90 o
  12  12   5      144.42      164.07        6.62 o
  14  12   5      127.30      137.84        6.65 o
  16  12   5       89.11      108.55        6.00 o
  18  12   5       62.70       73.36        5.78 o
 -19  13   5        1.31        2.13        4.77 <
 -17  13   5        1.67        0.20        4.38 <
 -15  13   5       -3.35        0.12        3.98 <
 -13  13   5       -2.63        0.24        3.78 <
 -11  13   5        0.14        1.72        3.46 <
  -9  13   5        0.72        0.82        3.32 <
  -7  13   5       -2.14        0.06        2.77 <
  -5  13   5        1.72        0.05        2.65 <
  -3  13   5       -0.42        1.03        2.81 <
  -1  13   5        1.34        1.53        2.78 <
   1  13   5       -0.43        0.30        2.78 <
   3  13   5       -1.76        0.05        2.93 <
   5  13   5       -2.08        0.26        3.46 <
   7  13   5        1.05        0.21        3.88 <
   9  13   5       -1.17        0.72        3.95 <
  11  13   5       -3.89        0.03        4.28 <
  13  13   5        3.50        0.02        4.50 <
  15  13   5        1.04        0.61        4.70 <
 -16  14   5       85.66       75.73        5.93 o
 -14  14   5      122.22      106.59        5.95 o
 -12  14   5      169.22      149.16        6.19 o
 -10  14   5      186.72      167.43        6.21 o
  -8  14   5      160.66      140.92        5.52 o
  -6  14   5      134.74      121.85        4.58 o
  -4  14   5      153.68      143.55        4.83 o
  -2  14   5      181.48      172.04        5.12 o
   0  14   5      167.65      173.24        5.19 o
   2  14   5      142.07      153.13        5.08 o
   4  14   5      132.54      142.34        5.29 o
   6  14   5      116.62      135.09        5.39 o
   8  14   5      105.18      120.61        5.68 o
  10  14   5       92.40      100.10        5.72 o
  12  14   5       62.59       72.18        5.36 o
 -11  15   5        9.75        6.08        4.07 <
  -9  15   5        5.96        3.95        4.07 <
  -7  15   5        4.07        2.37        3.90 <
  -5  15   5        5.66        2.64        3.64 <
  -3  15   5        8.64        6.46        3.20 <
  -1  15   5       13.51       11.06        3.41 o
   1  15   5       10.03        7.24        3.35 o
   3  15   5        5.60        2.30        3.47 <
   5  15   5       -0.28        2.24        3.65 <
   7  15   5        2.81        4.98        3.96 <
 -34   0   6      119.92      121.65        8.74 o
 -32   0   6      200.83      189.43        9.99 o
 -30   0   6      280.52      273.11       10.82 o
 -28   0   6      371.78      367.28       10.05 o
 -26   0   6      367.15      370.97        9.59 o
 -24   0   6      665.53      683.71       12.83 o
 -22   0   6     1220.37     1268.98       16.16 o
 -20   0   6     1587.21     1620.18       16.97 o
 -18   0   6     1804.95     1826.89       18.51 o
 -16   0   6     1733.37     1776.45       17.48 o
 -14   0   6     1884.09     1919.24       18.03 o
 -12   0   6     3323.74     3388.98       34.33 o
 -10   0   6     3739.84     3801.28       44.94 o
  -8   0   6     3154.91     3195.41       32.27 o
  -6   0   6     3695.88     3811.65       53.02 o
  -4   0   6     2607.85     2550.48       37.73 o
  -2   0   6     5304.27     5218.18       75.50 o
   0   0   6     3548.19     3525.63       51.05 o
   2   0   6     1499.23     1519.78       15.93 o
   4   0   6      462.60      501.09        5.86 o
   6   0   6      941.68      933.33        9.82 o
   8   0   6     1198.94     1186.68       14.09 o
  10   0   6     1022.28     1004.92       12.71 o
  12   0   6      457.42      443.05        7.28 o
  14   0   6      112.60      114.61        4.15 o
  16   0   6       69.98       68.83        4.86 o
  18   0   6      173.80      172.93        6.65 o
  20   0   6      134.41      127.39        6.58 o
  22   0   6       19.39       26.62        4.79 o
  24   0   6        5.99       12.52        4.85 <
  26   0   6       -3.19        3.07        4.84 <
  28   0   6        1.90       14.19        5.21 <
 -33   1   6       -3.13        1.80        4.06 <
 -31   1   6        9.60       12.81        3.88 <
 -29   1   6        2.58        6.82        3.50 <
 -27   1   6       -5.00        0.26        3.11 <
 -25   1   6       -3.98        0.28        2.99 <
 -23   1   6        0.62        4.23        2.17 <
 -21   1   6       82.69       81.18        2.60 o
 -19   1   6       49.14       50.36        2.15 o
 -17   1   6        7.39        7.38        1.21 o
 -15   1   6       16.30       13.27        1.11 o
 -13   1   6       25.26       23.56        1.05 o
 -11   1   6      142.33      133.32        1.90 o
  -9   1   6      413.97      408.47        3.93 o
  -7   1   6        3.31        0.97        0.64 o
  -5   1   6       12.47        6.46        0.71 o
  -3   1   6       37.61       36.06        1.01 o
  -1   1   6       69.88       56.55        1.28 o
   1   1   6       54.34       58.75        1.16 o
   3   1   6        1.19        0.73        0.68 <
   5   1   6        3.69        4.52        0.82 o
   7   1   6       46.63       44.99        1.33 o
   9   1   6      177.36      180.93        2.57 o
  11   1   6       20.86       22.09        1.70 o
  13   1   6        0.84        2.23        1.77 <
  15   1   6       -2.20        3.02        2.03 <
  17   1   6       -0.61        5.89        2.27 <
  19   1   6        2.01        5.49        2.92 <
  21   1   6       16.00       17.89        3.30 o
  23   1   6       -1.11        0.11        3.25 <
  25   1   6       -3.20        0.17        3.31 <
  27   1   6       -2.50        0.71        3.53 <
  29   1   6       -6.45        0.02        6.87 <
 -34   2   6      100.98      103.54        8.37 o
 -32   2   6      141.39      150.46        5.74 o
 -30   2   6      236.09      226.10        6.55 o
 -28   2   6      338.54      337.66        7.27 o
 -26   2   6      582.47      567.59        9.52 o
 -24   2   6      681.69      671.86        8.95 o
 -22   2   6      784.40      796.83        8.09 o
 -20   2   6     1022.01     1021.55        9.46 o
 -18   2   6     1302.92     1305.95       10.38 o
 -16   2   6     2036.34     2022.06       14.96 o
 -14   2   6     2967.02     2957.72       20.88 o
 -12   2   6     2407.89     2415.42       15.98 o
 -10   2   6     2476.66     2505.10       19.55 o
  -8   2   6     3175.88     3187.40       26.48 o
  -6   2   6     2585.36     2616.50       19.88 o
  -4   2   6     3411.77     3419.75       27.78 o
  -2   2   6     2389.24     2357.29       19.69 o
   0   2   6     1971.09     2023.47       15.40 o
   2   2   6     1599.40     1627.02       12.77 o
   4   2   6     1939.51     1908.35       13.79 o
   6   2   6     1159.07     1149.22        9.38 o
   8   2   6      646.62      638.25        5.67 o
  10   2   6      326.39      319.28        4.01 o
  12   2   6      268.18      257.44        3.87 o
  14   2   6      296.82      286.92        4.32 o
  16   2   6      222.23      222.60        4.38 o
  18   2   6       81.73       80.85        3.35 o
  20   2   6       34.52       39.58        3.46 o
  22   2   6       29.09       33.74        3.59 o
  24   2   6        7.94       16.19        3.37 <
  26   2   6       18.00       21.65        3.74 o
  28   2   6       -2.47        4.34        4.54 <
 -33   3   6        3.51        8.83        4.42 <
 -31   3   6       12.61       17.70        4.54 <
 -29   3   6       33.92       38.18        4.60 o
 -27   3   6       44.03       44.80        3.89 o
 -25   3   6       34.13       39.05        3.16 o
 -23   3   6       45.26       45.27        3.07 o
 -21   3   6       51.48       50.83        2.22 o
 -19   3   6      116.32      118.67        2.62 o
 -17   3   6      178.39      177.74        2.77 o
 -15   3   6      102.21      102.47        1.75 o
 -13   3   6       97.28       96.86        1.55 o
 -11   3   6      316.17      322.68        2.98 o
  -9   3   6      206.94      200.47        2.38 o
  -7   3   6      341.33      334.81        3.10 o
  -5   3   6      215.83      210.16        2.35 o
  -3   3   6       87.38       99.37        1.44 o
  -1   3   6      218.19      221.37        2.37 o
   1   3   6      525.54      521.29        4.76 o
   3   3   6      427.62      434.20        3.92 o
   5   3   6      182.53      182.98        2.39 o
   7   3   6      106.45      108.27        1.95 o
   9   3   6       67.92       61.48        2.01 o
  11   3   6      118.95      119.38        2.64 o
  13   3   6       90.63       92.82        2.62 o
  15   3   6       66.81       62.22        2.64 o
  17   3   6       25.69       28.07        2.60 o
  19   3   6       23.41       22.35        2.78 o
  21   3   6        4.45        6.69        2.70 <
  23   3   6        9.76       12.34        3.81 <
  25   3   6        1.81        3.72        4.24 <
  27   3   6       -0.86        0.86        4.43 <
 -34   4   6       59.37       75.70       12.22 o
 -32   4   6       89.10      103.59        5.78 o
 -30   4   6      142.51      150.89        6.26 o
 -28   4   6      232.87      238.28        6.18 o
 -26   4   6      345.10      348.74        6.95 o
 -24   4   6      488.62      504.92        8.04 o
 -22   4   6      589.61      576.38        7.71 o
 -20   4   6      679.79      691.22        6.91 o
 -18   4   6      968.12      964.06        7.75 o
 -16   4   6     1401.50     1388.83       10.23 o
 -14   4   6     1394.41     1390.25        9.40 o
 -12   4   6     1595.82     1587.52       10.91 o
 -10   4   6     1739.34     1759.33       13.20 o
  -8   4   6     2081.93     2076.02       16.53 o
  -6   4   6     2643.95     2608.65       20.76 o
  -4   4   6     1675.92     1695.35       13.22 o
  -2   4   6     1090.70     1097.26        8.84 o
   0   4   6     1048.81     1047.41        8.63 o
   2   4   6     1315.27     1308.47       10.78 o
   4   4   6     1176.95     1156.99        9.34 o
   6   4   6      886.30      878.86        7.50 o
   8   4   6      347.89      349.55        3.72 o
  10   4   6      233.76      229.62        3.41 o
  12   4   6      270.74      265.17        3.94 o
  14   4   6      215.51      208.79        3.75 o
  16   4   6      108.86      104.39        3.33 o
  18   4   6       40.19       42.31        3.56 o
  20   4   6       18.56       27.42        3.47 o
  22   4   6       24.91       32.88        3.71 o
  24   4   6       25.38       33.68        4.62 o
  26   4   6        3.62        7.12        4.52 <
  28   4   6       13.23        1.72       10.91 <
 -33   5   6       22.50       30.23        7.48 o
 -31   5   6       12.08       24.76        4.54 <
 -29   5   6       23.22       31.36        3.81 o
 -27   5   6       77.95       87.10        4.39 o
 -25   5   6      138.52      143.70        4.88 o
 -23   5   6      117.24      120.24        3.90 o
 -21   5   6       83.41       83.62        3.24 o
 -19   5   6      168.91      160.31        3.38 o
 -17   5   6      353.20      360.53        4.17 o
 -15   5   6      431.19      428.01        4.79 o
 -13   5   6      320.96      316.83        3.73 o
 -11   5   6      118.98      121.86        2.04 o
  -9   5   6      247.77      245.83        2.62 o
  -7   5   6      627.66      628.02        5.25 o
  -5   5   6      974.39      959.69        6.84 o
  -3   5   6      635.74      643.51        5.23 o
  -1   5   6      278.35      286.51        3.10 o
   1   5   6      310.87      308.73        3.51 o
   3   5   6      614.44      609.53        6.14 o
   5   5   6      466.91      455.88        5.18 o
   7   5   6      217.30      211.52        3.23 o
   9   5   6      171.70      177.01        3.44 o
  11   5   6      156.45      160.07        3.53 o
  13   5   6      235.88      229.16        4.45 o
  15   5   6      151.74      158.83        4.04 o
  17   5   6       49.02       51.82        3.18 o
  19   5   6        9.65       15.27        3.13 o
  21   5   6       17.00       18.71        3.51 o
  23   5   6        8.66       17.35        3.62 <
  25   5   6        0.48       11.67        4.29 <
  27   5   6       -2.72        3.83        7.16 <
 -32   6   6       56.88       69.16       11.56 o
 -30   6   6       95.64      105.27        5.30 o
 -28   6   6      106.59      123.58        5.24 o
 -26   6   6      118.12      131.75        5.12 o
 -24   6   6      176.75      180.00        4.83 o
 -22   6   6      344.72      352.23        5.98 o
 -20   6   6      563.36      557.87        7.73 o
 -18   6   6      650.06      656.08        8.12 o
 -16   6   6      449.52      454.33        5.45 o
 -14   6   6      488.95      491.27        5.50 o
 -12   6   6      827.44      822.96        7.97 o
 -10   6   6     1119.77     1101.94       10.13 o
  -8   6   6     1039.26     1035.32       11.85 o
  -6   6   6      719.47      710.45        6.28 o
  -4   6   6      675.16      659.86        5.96 o
  -2   6   6      924.42      920.89        8.42 o
   0   6   6     1037.56     1033.76       10.10 o
   2   6   6      664.50      668.48        7.05 o
   4   6   6      265.16      260.03        3.81 o
   6   6   6      131.57      127.68        2.66 o
   8   6   6      309.33      297.82        4.92 o
  10   6   6      323.37      323.56        5.31 o
  12   6   6      168.12      163.10        4.14 o
  14   6   6       68.53       63.73        3.37 o
  16   6   6       29.87       29.47        2.99 o
  18   6   6       35.43       41.14        3.31 o
  20   6   6       43.43       41.58        3.98 o
  22   6   6       10.73       16.29        3.80 <
  24   6   6        1.41        2.55        3.88 <
  26   6   6       -3.15        1.68       10.47 <
 -31   7   6       64.55       63.45        6.92 o
 -29   7   6       72.57       71.40        5.82 o
 -27   7   6       66.34       63.17        5.38 o
 -25   7   6      103.33       98.23        4.86 o
 -23   7   6      180.68      177.03        5.32 o
 -21   7   6      276.27      274.52        5.39 o
 -19   7   6      225.41      229.63        4.57 o
 -17   7   6      156.96      158.02        3.60 o
 -15   7   6      255.62      247.00        4.17 o
 -13   7   6      485.56      480.45        5.39 o
 -11   7   6      730.26      717.41        7.14 o
  -9   7   6      537.65      529.58        5.43 o
  -7   7   6      295.94      292.11        3.15 o
  -5   7   6      401.29      394.94        4.27 o
  -3   7   6      730.10      709.45        7.71 o
  -1   7   6      739.98      739.52        8.55 o
   1   7   6      489.89      498.62        5.90 o
   3   7   6      277.04      280.74        4.15 o
   5   7   6      333.47      346.06        5.39 o
   7   7   6      475.08      489.32        6.16 o
   9   7   6      424.81      438.52        6.04 o
  11   7   6      219.24      228.35        4.49 o
  13   7   6       59.86       65.25        3.16 o
  15   7   6       62.18       60.05        3.34 o
  17   7   6       86.18       94.87        3.85 o
  19   7   6       67.65       76.25        3.91 o
  21   7   6       38.19       36.34        5.08 o
  23   7   6        4.02       11.58        4.53 <
  25   7   6        3.55        5.75        4.70 <
 -30   8   6       31.79       34.32        6.22 o
 -28   8   6       43.19       55.02        5.18 o
 -26   8   6       84.40       84.10        5.03 o
 -24   8   6       93.45       96.77        4.62 o
 -22   8   6       97.48       90.96        4.03 o
 -20   8   6      133.95      125.58        4.02 o
 -18   8   6      174.10      172.39        4.02 o
 -16   8   6      263.61      269.40        4.88 o
 -14   8   6      317.29      321.25        5.10 o
 -12   8   6      302.43      301.90        4.71 o
 -10   8   6      265.78      266.40        4.24 o
  -8   8   6      255.02      245.28        3.34 o
  -6   8   6      309.56      307.65        3.66 o
  -4   8   6      402.90      395.03        4.96 o
  -2   8   6      271.55      268.57        3.85 o
   0   8   6      183.44      188.56        3.96 o
   2   8   6      191.50      190.13        4.74 o
   4   8   6      191.59      188.65        4.59 o
   6   8   6      152.79      161.02        3.70 o
   8   8   6       87.22       96.61        3.35 o
  10   8   6       54.15       53.05        3.26 o
  12   8   6       28.59       31.16        3.15 o
  14   8   6       34.12       38.85        3.51 o
  16   8   6       43.89       46.72        3.94 o
  18   8   6       15.59       16.34        3.72 o
  20   8   6       -0.47        4.31        3.62 <
  22   8   6        1.00        3.09        4.44 <
  24   8   6       -2.41        3.33        6.17 <
 -29   9   6       64.59       68.92        7.76 o
 -27   9   6       92.30       98.53        5.55 o
 -25   9   6       94.77      107.08        5.34 o
 -23   9   6      115.03      127.98        4.79 o
 -21   9   6      149.09      152.21        4.79 o
 -19   9   6      206.25      211.38        4.90 o
 -17   9   6      262.11      269.81        5.06 o
 -15   9   6      281.72      278.19        6.02 o
 -13   9   6      324.20      322.79        6.20 o
 -11   9   6      421.09      401.57        7.07 o
  -9   9   6      444.96      433.30        7.54 o
  -7   9   6      459.88      441.71        5.66 o
  -5   9   6      403.01      387.08        5.13 o
  -3   9   6      392.92      392.16        5.79 o
  -1   9   6      482.66      480.22        6.79 o
   1   9   6      444.56      460.03        7.23 o
   3   9   6      396.12      409.94        6.24 o
   5   9   6      329.68      332.81        6.46 o
   7   9   6      250.16      260.95        5.91 o
   9   9   6      185.32      198.21        5.56 o
  11   9   6      159.19      167.93        5.48 o
  13   9   6      116.36      130.57        4.35 o
  15   9   6       83.86       85.35        4.42 o
  17   9   6       65.48       66.82        4.54 o
  19   9   6       40.60       47.54        4.27 o
  21   9   6       15.71       19.42        4.12 o
  23   9   6        5.42       11.19        6.39 <
 -26  10   6       15.83       21.98        5.80 <
 -24  10   6       35.28       37.96        5.69 o
 -22  10   6       26.98       32.06        4.70 o
 -20  10   6       17.22       19.90        4.07 o
 -18  10   6       33.67       33.97        3.96 o
 -16  10   6       58.76       56.35        3.86 o
 -14  10   6       75.37       70.14        3.78 o
 -12  10   6       78.83       72.12        3.55 o
 -10  10   6       60.74       52.65        2.81 o
  -8  10   6       60.95       57.44        2.42 o
  -6  10   6      118.89      116.33        3.26 o
  -4  10   6       94.45       94.95        3.10 o
  -2  10   6       41.60       42.15        2.47 o
   0  10   6       21.38       21.08        2.35 o
   2  10   6       33.31       34.90        2.62 o
   4  10   6       66.09       59.68        3.31 o
   6  10   6       49.05       59.10        3.36 o
   8  10   6       27.99       29.09        3.20 o
  10  10   6       10.00       12.72        3.51 <
  12  10   6        3.44        9.83        3.71 <
  14  10   6        5.26        6.58        4.27 <
  16  10   6        3.90        4.27        4.46 <
  18  10   6        4.05        4.40        4.45 <
  20  10   6        4.88        2.58        4.67 <
 -25  11   6       82.88       83.94        6.98 o
 -23  11   6      103.98       96.38        6.42 o
 -21  11   6      121.03      119.99        6.18 o
 -19  11   6      158.60      148.54        6.53 o
 -17  11   6      208.08      201.71        6.54 o
 -15  11   6      252.65      245.60        6.42 o
 -13  11   6      210.42      193.33        4.86 o
 -11  11   6      172.12      154.80        4.83 o
  -9  11   6      271.91      260.52        7.79 o
  -7  11   6      399.10      372.95        6.30 o
  -5  11   6      392.14      374.69        6.22 o
  -3  11   6      322.73      312.26        5.54 o
  -1  11   6      224.35      222.22        4.88 o
   1  11   6      217.01      216.12        5.13 o
   3  11   6      258.70      272.93        5.89 o
   5  11   6      229.87      247.41        5.95 o
   7  11   6      145.36      147.95        4.78 o
   9  11   6      102.98      111.45        4.70 o
  11  11   6       99.68      110.88        5.05 o
  13  11   6       95.57      109.03        5.39 o
  15  11   6       63.87       72.50        4.92 o
  17  11   6       25.80       29.32        4.52 o
  19  11   6       13.19       13.85        4.48 <
 -22  12   6       -3.05        3.89        4.85 <
 -20  12   6        9.67        8.83        4.68 <
 -18  12   6        1.58        3.86        4.34 <
 -16  12   6       -1.50        1.31        3.81 <
 -14  12   6        3.42        2.56        3.59 <
 -12  12   6        4.77        5.93        3.35 <
 -10  12   6       11.76       11.72        3.14 o
  -8  12   6        4.88        6.63        3.93 <
  -6  12   6       -1.93        0.30        2.32 <
  -4  12   6        1.30        1.79        2.39 <
  -2  12   6       13.58       15.15        2.60 o
   0  12   6        9.92       16.45        2.67 o
   2  12   6        3.32        7.05        2.78 <
   4  12   6       -1.68        0.72        2.98 <
   6  12   6       -2.23        0.49        3.26 <
   8  12   6       -1.68        1.38        3.74 <
  10  12   6        7.98        6.51        4.19 <
  12  12   6       -4.07        2.26        4.30 <
  14  12   6       -1.08        0.40        4.44 <
  16  12   6        0.18        0.52        4.56 <
 -19  13   6       87.86       83.09        6.17 o
 -17  13   6       90.67       85.89        5.58 o
 -15  13   6      113.28      100.48        5.75 o
 -13  13   6      161.04      144.94        6.16 o
 -11  13   6      195.59      182.65        6.08 o
  -9  13   6      164.07      151.63        5.48 o
  -7  13   6      136.50      127.14        7.03 o
  -5  13   6      131.64      125.61        4.36 o
  -3  13   6      151.17      144.74        4.65 o
  -1  13   6      184.26      184.05        4.94 o
   1  13   6      156.87      160.88        4.90 o
   3  13   6      104.44      105.81        4.79 o
   5  13   6       92.05       99.10        4.82 o
   7  13   6       88.81       98.16        5.14 o
   9  13   6       62.64       70.18        5.02 o
  11  13   6       49.25       55.09        5.14 o
  13  13   6       34.79       38.54        5.03 o
 -16  14   6        1.12        0.36        4.62 <
 -14  14   6       -2.87        1.69        4.01 <
 -12  14   6        3.14        1.53        3.88 <
 -10  14   6        3.31        1.12        3.68 <
  -8  14   6        0.73        0.77        3.72 <
  -6  14   6       -0.02        0.16        3.40 <
  -4  14   6       -0.14        0.73        2.74 <
  -2  14   6       -2.05        1.26        2.91 <
   0  14   6       -0.26        1.05        3.01 <
   2  14   6       -0.73        1.38        3.32 <
   4  14   6        1.15        0.33        3.46 <
   6  14   6        3.46        0.07        3.73 <
   8  14   6        0.65        0.45        4.04 <
  10  14   6        2.05        0.71        4.24 <
 -11  15   6       71.03       58.29        5.11 o
  -9  15   6       86.59       76.16        5.26 o
  -7  15   6       86.54       77.27        5.14 o
  -5  15   6       67.37       65.33        5.45 o
  -3  15   6       67.67       61.90        4.14 o
  -1  15   6       60.36       60.25        4.10 o
   1  15   6       55.63       58.96        4.25 o
   3  15   6       48.39       54.39        4.31 o
   5  15   6       41.91       42.48        4.49 o
 -33   1   7       71.71       82.14        5.34 o
 -31   1   7       99.05      117.04        5.64 o
 -29   1   7      152.77      162.74        6.17 o
 -27   1   7      201.09      199.54        5.93 o
 -25   1   7      211.71      217.25        5.71 o
 -23   1   7      214.52      228.44        4.02 o
 -21   1   7      334.50      342.71        4.61 o
 -19   1   7      457.44      451.04        5.21 o
 -17   1   7      355.22      348.10        3.85 o
 -15   1   7      280.48      285.66        3.08 o
 -13   1   7      233.40      238.82        2.74 o
 -11   1   7      279.43      279.00        2.89 o
  -9   1   7      233.49      233.69        2.61 o
  -7   1   7       96.43      101.58        1.61 o
  -5   1   7       70.78       76.43        1.35 o
  -3   1   7       53.45       58.59        1.22 o
  -1   1   7       32.36       30.17        1.21 o
   1   1   7       37.76       38.33        1.16 o
   3   1   7        4.53        2.69        0.81 o
   5   1   7       23.54       20.60        1.09 o
   7   1   7        8.01        5.46        1.04 o
   9   1   7       -2.49        0.06        1.11 <
  11   1   7       -0.93        3.76        1.49 <
  13   1   7       27.93       27.04        2.26 o
  15   1   7       24.70       27.15        2.52 o
  17   1   7       12.54       18.84        2.98 o
  19   1   7        6.23       12.24        3.17 <
  21   1   7       11.24       17.27        3.39 o
  23   1   7       21.44       31.17        3.72 o
  25   1   7       31.31       31.78        4.00 o
  27   1   7       10.68       16.66        3.74 <
 -34   2   7       -0.51        0.59        5.91 <
 -32   2   7        0.92        5.92        4.07 <
 -30   2   7        6.95       20.69        3.78 <
 -28   2   7        7.70       15.03        3.49 <
 -26   2   7      -10.70        1.69        3.00 <
 -24   2   7       -3.50        3.57        2.29 <
 -22   2   7       46.49       53.64        2.40 o
 -20   2   7       74.59       76.73        2.47 o
 -18   2   7       43.61       45.43        1.89 o
 -16   2   7       -0.13        2.46        1.03 <
 -14   2   7        0.43        2.93        0.92 <
 -12   2   7      147.03      149.48        2.21 o
 -10   2   7      415.46      407.58        4.04 o
  -8   2   7      251.26      240.53        2.71 o
  -6   2   7        2.01        2.02        0.69 <
  -4   2   7       55.80       50.23        1.29 o
  -2   2   7       33.76       33.98        1.11 o
   0   2   7      193.54      191.31        2.33 o
   2   2   7       53.47       51.30        1.39 o
   4   2   7        2.17        3.49        0.88 <
   6   2   7       -0.18        1.95        1.02 <
   8   2   7       21.98       20.12        1.37 o
  10   2   7       27.87       27.77        1.79 o
  12   2   7       -0.13        3.92        1.63 <
  14   2   7       13.58       19.99        2.30 o
  16   2   7       14.70       19.95        2.54 o
  18   2   7       -2.84        0.21        2.54 <
  20   2   7       -3.47        2.00        3.01 <
  22   2   7       -0.19        0.11        3.19 <
  24   2   7       -0.88        0.95        3.47 <
  26   2   7       -2.32        4.56        3.85 <
  28   2   7       -3.73        2.32       10.36 <
 -33   3   7       60.95       76.41        6.02 o
 -31   3   7       82.01       87.12        5.70 o
 -29   3   7       91.55       96.82        5.59 o
 -27   3   7      152.43      159.95        5.16 o
 -25   3   7      245.74      256.14        5.23 o
 -23   3   7      283.65      295.55        4.56 o
 -21   3   7      161.85      163.50        3.13 o
 -19   3   7      121.33      122.91        2.40 o
 -17   3   7      293.92      295.43        3.24 o
 -15   3   7      394.66      389.05        3.49 o
 -13   3   7      479.92      481.69        3.97 o
 -11   3   7      154.16      160.64        2.14 o
  -9   3   7       21.31       19.05        0.92 o
  -7   3   7      122.26      128.46        1.64 o
  -5   3   7      277.87      278.75        3.36 o
  -3   3   7       62.62       63.32        1.36 o
  -1   3   7        3.03        2.53        0.75 o
   1   3   7       49.23       45.18        1.35 o
   3   3   7       10.60        7.36        1.03 o
   5   3   7       52.72       51.07        1.53 o
   7   3   7        3.15        5.93        1.14 <
   9   3   7       33.57       33.79        1.58 o
  11   3   7       54.91       57.15        2.21 o
  13   3   7       -0.31        4.67        1.83 <
  15   3   7       -3.66        1.08        1.95 <
  17   3   7        2.75        8.05        2.48 <
  19   3   7       43.77       44.77        3.17 o
  21   3   7       34.84       42.18        4.73 o
  23   3   7        0.09       10.92        4.36 <
  25   3   7       -5.59        4.19        4.35 <
  27   3   7        4.08       14.52        7.36 <
 -32   4   7        1.65       13.35        4.52 <
 -30   4   7        1.25       12.34        4.32 <
 -28   4   7       22.10       29.50        3.72 o
 -26   4   7       39.22       55.74        3.74 o
 -24   4   7       49.96       58.81        3.63 o
 -22   4   7       26.17       29.67        2.24 o
 -20   4   7       50.78       51.61        2.24 o
 -18   4   7       86.81       92.97        2.20 o
 -16   4   7      303.70      307.40        3.27 o
 -14   4   7      267.48      270.95        2.78 o
 -12   4   7       34.45       33.01        1.14 o
 -10   4   7       41.82       45.46        1.31 o
  -8   4   7      154.50      150.45        1.94 o
  -6   4   7      210.79      202.38        2.50 o
  -4   4   7      338.07      333.90        3.56 o
  -2   4   7      146.79      146.18        1.98 o
   0   4   7       45.82       46.37        1.33 o
   2   4   7       97.08       99.05        1.75 o
   4   4   7       60.39       56.35        1.53 o
   6   4   7       22.38       19.86        1.34 o
   8   4   7        2.63        4.58        1.26 <
  10   4   7       -2.46        0.00        1.48 <
  12   4   7       -2.19        1.77        1.81 <
  14   4   7        6.97       11.59        2.30 o
  16   4   7       -3.51        0.18        2.48 <
  18   4   7        1.99        9.09        3.10 <
  20   4   7        7.10       11.66        3.30 <
  22   4   7        2.88        5.95        4.14 <
  24   4   7       -5.92        4.79        4.31 <
  26   4   7        1.90        1.73        4.60 <
 -33   5   7       15.35       44.14       10.03 <
 -31   5   7       48.97       60.84        5.17 o
 -29   5   7       72.99       82.72        4.59 o
 -27   5   7       75.72       84.10        4.33 o
 -25   5   7       81.05       91.02        4.12 o
 -23   5   7      127.42      126.81        3.92 o
 -21   5   7      235.50      237.21        4.49 o
 -19   5   7      248.48      245.88        3.93 o
 -17   5   7      104.44      109.47        2.56 o
 -15   5   7       97.50       94.91        2.28 o
 -13   5   7       66.53       66.89        1.86 o
 -11   5   7      205.60      198.34        3.17 o
  -9   5   7      342.91      345.46        3.35 o
  -7   5   7       85.48       83.29        1.50 o
  -5   5   7        4.66        3.45        0.79 o
  -3   5   7       12.16       11.61        0.90 o
  -1   5   7       16.72       15.02        1.03 o
   1   5   7       71.35       71.36        1.73 o
   3   5   7        8.88        9.58        1.25 o
   5   5   7       12.45       12.46        1.44 o
   7   5   7       17.97       18.10        1.60 o
   9   5   7       -2.28        0.23        1.53 <
  11   5   7       -4.72        1.73        1.97 <
  13   5   7        4.20        9.17        2.23 <
  15   5   7       17.74       23.35        2.72 o
  17   5   7       28.71       30.79        3.07 o
  19   5   7        3.06        5.82        3.32 <
  21   5   7       -3.64        2.14        3.36 <
  23   5   7        0.49        9.59        3.60 <
  25   5   7       12.61       21.52        4.67 <
 -32   6   7        6.06       25.49        9.92 <
 -30   6   7       21.56       32.65        4.94 o
 -28   6   7       30.34       32.13        4.91 o
 -26   6   7       49.09       52.41        4.96 o
 -24   6   7       95.27       94.67        4.49 o
 -22   6   7      126.30      127.87        4.44 o
 -20   6   7       82.88       84.36        3.60 o
 -18   6   7      113.61      119.16        2.93 o
 -16   6   7      148.99      148.41        3.00 o
 -14   6   7      203.34      204.34        3.17 o
 -12   6   7      270.75      259.98        3.79 o
 -10   6   7      186.81      180.46        2.92 o
  -8   6   7      172.12      170.72        2.83 o
  -6   6   7      285.83      288.89        2.93 o
  -4   6   7      217.53      212.96        2.83 o
  -2   6   7      172.16      165.42        2.60 o
   0   6   7       95.26       93.94        2.09 o
   2   6   7       26.07       20.38        1.53 o
   4   6   7       73.19       69.68        2.30 o
   6   6   7       71.66       68.58        2.35 o
   8   6   7       18.93       20.80        1.92 o
  10   6   7       -4.14        0.40        2.06 <
  12   6   7       -4.59        0.02        2.15 <
  14   6   7       -0.80        3.37        2.50 <
  16   6   7       -0.07        1.14        2.76 <
  18   6   7       -2.05        1.61        2.99 <
  20   6   7        4.29        7.44        3.69 <
  22   6   7        5.57        8.52        3.89 <
  24   6   7       -1.41        4.73        3.89 <
 -31   7   7       20.68       34.15        6.10 o
 -29   7   7       46.37       51.35        5.31 o
 -27   7   7       39.85       45.80        4.94 o
 -25   7   7       24.04       32.93        3.75 o
 -23   7   7       41.55       42.94        3.64 o
 -21   7   7       74.14       70.42        3.67 o
 -19   7   7      116.06      119.07        3.50 o
 -17   7   7      134.55      138.81        3.34 o
 -15   7   7       63.44       57.92        2.22 o
 -13   7   7       50.89       46.92        2.03 o
 -11   7   7       60.85       64.99        2.01 o
  -9   7   7       57.00       57.17        1.73 o
  -7   7   7       28.22       28.81        1.36 o
  -5   7   7       12.04       11.75        1.18 o
  -3   7   7       11.57        9.71        1.05 o
  -1   7   7       80.63       78.63        1.86 o
   1   7   7       25.75       25.23        1.65 o
   3   7   7       -1.05        0.43        1.25 <
   5   7   7        3.70        8.87        1.78 <
   7   7   7        6.52        7.22        1.98 o
   9   7   7       -1.59        0.70        1.98 <
  11   7   7       -1.43        1.87        2.24 <
  13   7   7       -5.12        0.68        2.37 <
  15   7   7        8.12       12.77        2.87 <
  17   7   7        1.66        3.25        2.99 <
  19   7   7        3.78        4.79        3.78 <
  21   7   7        7.00        8.78        4.59 <
  23   7   7        6.49       10.42        4.68 <
 -30   8   7       35.60       41.47        6.37 o
 -28   8   7       40.99       58.39        5.19 o
 -26   8   7       43.50       54.01        4.33 o
 -24   8   7       52.19       54.66        4.16 o
 -22   8   7       87.52       87.68        4.18 o
 -20   8   7      150.74      148.90        4.39 o
 -18   8   7      127.29      126.21        3.82 o
 -16   8   7      122.53      118.37        3.54 o
 -14   8   7      147.63      144.74        3.45 o
 -12   8   7      209.71      210.27        3.48 o
 -10   8   7      285.35      281.86        3.63 o
  -8   8   7      247.84      237.09        3.33 o
  -6   8   7       95.68       93.38        2.41 o
  -4   8   7      104.67      102.50        2.50 o
  -2   8   7      153.66      152.45        3.08 o
   0   8   7      132.50      126.73        3.13 o
   2   8   7       77.31       83.17        3.43 o
   4   8   7       14.43       16.22        2.09 o
   6   8   7        4.91       11.40        2.18 <
   8   8   7       16.21       19.83        2.51 o
  10   8   7        5.10        9.59        2.57 <
  12   8   7       -3.17        1.54        2.81 <
  14   8   7        0.85        3.04        3.00 <
  16   8   7        7.07        6.86        3.48 <
  18   8   7        1.49        3.92        3.66 <
  20   8   7        1.69        2.27        3.95 <
  22   8   7        7.54        7.22        4.73 <
 -29   9   7        7.77        6.43        6.31 <
 -27   9   7       15.52       19.60        4.51 o
 -25   9   7       34.33       37.94        4.28 o
 -23   9   7       28.65       33.40        3.84 o
 -21   9   7       11.59       13.62        3.03 o
 -19   9   7        1.61        3.76        2.52 <
 -17   9   7       14.23       17.93        2.32 o
 -15   9   7       73.88       74.96        3.66 o
 -13   9   7       48.94       51.07        3.02 o
 -11   9   7        4.45        7.34        1.92 <
  -9   9   7        3.94        4.82        2.35 <
  -7   9   7       26.22       22.48        1.85 o
  -5   9   7       42.18       42.06        2.05 o
  -3   9   7       34.25       32.45        2.29 o
  -1   9   7        5.99        5.32        2.03 <
   1   9   7       14.92       17.78        2.27 o
   3   9   7        0.38        1.44        2.48 <
   5   9   7       25.21       29.94        3.05 o
   7   9   7        9.97       12.19        3.03 o
   9   9   7       -3.74        2.14        3.12 <
  11   9   7       16.91       20.35        3.73 o
  13   9   7        2.93        4.73        3.08 <
  15   9   7       -0.78        0.24        3.42 <
  17   9   7        3.27        1.22        3.67 <
  19   9   7        4.81        4.12        3.87 <
  21   9   7       11.63        6.11        5.02 <
 -26  10   7       55.10       55.13        6.43 o
 -24  10   7       59.60       68.43        5.85 o
 -22  10   7       43.18       57.60        4.96 o
 -20  10   7       59.40       61.81        4.56 o
 -18  10   7      110.47      110.79        4.96 o
 -16  10   7      136.31      137.02        4.98 o
 -14  10   7      134.21      128.05        4.56 o
 -12  10   7       99.26       97.48        3.45 o
 -10  10   7       90.42       82.86        3.15 o
  -8  10   7      121.37      112.18        3.36 o
  -6  10   7      189.14      183.82        4.10 o
  -4  10   7      119.13      118.41        3.46 o
  -2  10   7       56.05       52.01        2.86 o
   0  10   7       53.69       48.40        3.03 o
   2  10   7       39.36       37.16        2.82 o
   4  10   7       27.58       29.93        2.91 o
   6  10   7       12.64       14.60        2.86 o
   8  10   7       -3.96        1.02        3.10 <
  10  10   7       -1.50        0.14        3.49 <
  12  10   7       -1.35        0.14        3.91 <
  14  10   7       -2.79        0.31        4.22 <
  16  10   7        4.04        1.39        4.66 <
  18  10   7       -1.57        5.48        4.64 <
  20  10   7        3.96        8.04        4.90 <
 -25  11   7        1.00        2.52        5.07 <
 -23  11   7        3.42        5.75        4.85 <
 -21  11   7        3.54        6.07        4.43 <
 -19  11   7        5.40        6.44        4.21 <
 -17  11   7        2.71        4.05        3.66 <
 -15  11   7        4.06        2.12        2.86 <
 -13  11   7        3.73        3.81        2.52 <
 -11  11   7        5.96        7.60        2.72 <
  -9  11   7        7.96        6.85        2.67 o
  -7  11   7        2.80        3.57        2.51 <
  -5  11   7       -2.53        0.94        2.20 <
  -3  11   7       -1.77        0.08        2.14 <
  -1  11   7        3.96        4.36        2.30 <
   1  11   7        2.94        3.78        2.49 <
   3  11   7       -0.98        0.05        2.41 <
   5  11   7       -1.25        0.12        2.69 <
   7  11   7       -4.30        0.30        3.01 <
   9  11   7       -3.12        0.36        3.33 <
  11  11   7       -3.94        0.09        3.67 <
  13  11   7       -5.20        0.23        3.83 <
  15  11   7       -1.22        2.00        4.13 <
  17  11   7        6.29        0.93        4.28 <
 -22  12   7       43.38       48.95        5.52 o
 -20  12   7       52.81       55.19        4.47 o
 -18  12   7       46.14       46.00        4.14 o
 -16  12   7       49.68       49.62        4.55 o
 -14  12   7       72.12       68.54        4.69 o
 -12  12   7       83.38       81.89        4.50 o
 -10  12   7       70.50       65.83        4.14 o
  -8  12   7       63.37       51.42        5.32 o
  -6  12   7       49.99       46.44        3.21 o
  -4  12   7       53.33       51.56        3.20 o
  -2  12   7       42.29       41.33        2.99 o
   0  12   7       23.63       26.79        2.98 o
   2  12   7       21.17       20.11        3.11 o
   4  12   7        6.04        8.76        3.16 <
   6  12   7        0.97        2.80        3.52 <
   8  12   7       -1.95        1.26        3.79 <
  10  12   7       -1.44        0.01        4.00 <
  12  12   7        1.42        0.34        4.20 <
  14  12   7       -2.69        0.22        4.31 <
  16  12   7        2.10        1.72        4.32 <
 -19  13   7       -2.54        1.41        4.66 <
 -17  13   7       -1.63        0.45        4.26 <
 -15  13   7       -3.64        0.01        3.78 <
 -13  13   7       -1.85        0.00        3.71 <
 -11  13   7        1.48        0.18        3.71 <
  -9  13   7       -4.40        0.30        3.29 <
  -7  13   7       -5.76        0.00        4.48 <
  -5  13   7        0.16        0.25        2.85 <
  -3  13   7       -2.61        0.12        2.50 <
  -1  13   7       -0.67        2.11        2.83 <
   1  13   7        0.08        1.79        3.11 <
   3  13   7       -0.38        0.21        3.42 <
   5  13   7       -1.77        2.52        3.54 <
   7  13   7       -4.77        0.62        3.88 <
   9  13   7       -5.12        0.04        3.92 <
  11  13   7        2.10        0.06        4.13 <
  13  13   7        0.73        0.04        4.24 <
 -16  14   7       26.99       23.15        4.74 o
 -14  14   7       20.51       21.57        4.47 o
 -12  14   7       34.88       30.41        4.63 o
 -10  14   7       43.28       39.57        4.37 o
  -8  14   7       32.99       29.72        4.10 o
  -6  14   7       17.53       17.08        4.27 o
  -4  14   7        9.55       12.05        2.93 o
  -2  14   7       13.14       13.05        3.22 o
   0  14   7       16.11       13.82        3.33 o
   2  14   7        8.68        8.31        3.59 <
   4  14   7       -0.63        1.82        3.47 <
   6  14   7       -1.21        0.26        3.71 <
   8  14   7       -1.85        0.65        3.99 <
  -9  15   7       -3.32        0.42        3.82 <
  -7  15   7       -1.03        0.10        3.17 <
  -5  15   7       -6.30        0.05        4.03 <
  -3  15   7       -0.76        0.42        2.90 <
  -1  15   7       -0.68        1.72        3.26 <
   1  15   7        2.04        0.82        3.47 <
   3  15   7        0.15        0.04        3.45 <
 -34   0   8      -19.45        2.12        5.56 <
 -32   0   8       -8.96        2.18        5.69 <
 -30   0   8        0.95       15.92        5.50 <
 -28   0   8        6.19       18.26        5.18 <
 -26   0   8       -9.07        1.62        3.62 <
 -24   0   8       -2.37        9.37        3.43 <
 -22   0   8        7.86       14.59        3.31 <
 -20   0   8       -4.12        0.59        2.44 <
 -18   0   8        3.48        7.06        1.88 <
 -16   0   8       19.25       18.68        1.80 o
 -14   0   8      286.73      281.55        4.01 o
 -12   0   8      139.37      129.34        2.53 o
 -10   0   8       95.20       94.71        2.03 o
  -8   0   8       31.74       34.33        1.39 o
  -6   0   8      259.82      262.71        3.59 o
  -4   0   8      918.48      912.32        9.94 o
  -2   0   8      487.69      488.66        5.85 o
   0   0   8      101.63      105.08        2.19 o
   2   0   8      168.57      168.42        2.75 o
   4   0   8      293.57      283.89        4.03 o
   6   0   8      704.74      710.21        7.26 o
   8   0   8      655.96      667.51        7.89 o
  10   0   8      303.19      292.23        5.69 o
  12   0   8      286.26      284.74        7.06 o
  14   0   8      353.14      335.80        8.53 o
  16   0   8      406.56      391.96        9.79 o
  18   0   8      214.06      206.65        7.75 o
  20   0   8      203.53      196.17        7.79 o
  22   0   8      151.62      154.06        7.39 o
  24   0   8      171.71      171.80        7.94 o
  26   0   8      147.56      136.45        7.70 o
 -33   1   8      -16.38        0.03        3.86 <
 -31   1   8       -9.70        0.69        3.77 <
 -29   1   8       -6.89        3.05        3.58 <
 -27   1   8       -9.52        1.91        3.34 <
 -25   1   8       -9.09        0.99        2.45 <
 -23   1   8       -8.29        0.00        2.20 <
 -21   1   8        1.91        7.97        1.77 <
 -19   1   8        5.80        8.51        1.61 o
 -17   1   8       18.39       21.01        1.30 o
 -15   1   8       18.58       18.23        1.09 o
 -13   1   8        7.07        7.31        0.91 o
 -11   1   8       34.51       28.74        1.10 o
  -9   1   8      136.89      133.54        1.98 o
  -7   1   8       26.98       25.81        1.06 o
  -5   1   8      119.96      113.93        1.87 o
  -3   1   8      101.97       95.97        1.76 o
  -1   1   8       17.40       16.94        1.01 o
   1   1   8        9.13        7.22        0.93 o
   3   1   8        1.27        0.20        0.79 <
   5   1   8       79.30       81.38        1.70 o
   7   1   8        8.28        8.39        1.06 o
   9   1   8       -1.17        5.17        1.43 <
  11   1   8       -4.13        0.20        1.70 <
  13   1   8       11.14       17.43        2.16 o
  15   1   8       20.08       23.78        2.98 o
  17   1   8       18.50       22.29        3.23 o
  19   1   8        2.68        1.40        3.15 <
  21   1   8        2.84        0.76        3.33 <
  23   1   8        4.57        2.22        3.57 <
  25   1   8        4.28        2.78        3.65 <
  27   1   8        2.67        3.84       10.09 <
 -34   2   8       -3.65       10.85        6.19 <
 -32   2   8       -4.86        9.17        4.04 <
 -30   2   8      -10.21        2.03        3.74 <
 -28   2   8      -10.67        1.70        3.46 <
 -26   2   8      -10.64        2.24        2.79 <
 -24   2   8       -6.66        3.39        2.08 <
 -22   2   8       -6.81        0.07        1.80 <
 -20   2   8       12.23       16.68        1.66 o
 -18   2   8       39.83       40.26        1.63 o
 -16   2   8       16.02       14.76        1.21 o
 -14   2   8        5.15        6.22        1.11 o
 -12   2   8      162.62      166.57        2.37 o
 -10   2   8      188.56      184.14        2.42 o
  -8   2   8      296.30      276.99        3.35 o
  -6   2   8      176.43      173.13        2.35 o
  -4   2   8       50.36       51.76        1.33 o
  -2   2   8      199.63      198.33        2.83 o
   0   2   8      675.46      672.89        6.05 o
   2   2   8      483.15      479.11        4.76 o
   4   2   8      370.04      381.15        3.82 o
   6   2   8      235.23      237.06        3.07 o
   8   2   8      292.39      280.11        3.50 o
  10   2   8      460.17      451.67        5.25 o
  12   2   8      381.68      370.77        4.96 o
  14   2   8      292.22      285.90        4.94 o
  16   2   8      216.54      208.31        4.57 o
  18   2   8      291.06      277.41        6.07 o
  20   2   8      232.21      215.90        5.79 o
  22   2   8      205.29      190.29        5.74 o
  24   2   8      108.76      106.12        5.41 o
  26   2   8       74.62       72.68        8.12 o
 -33   3   8      -15.74        1.26        4.51 <
 -31   3   8      -11.41        2.50        4.59 <
 -29   3   8      -17.07        2.49        4.28 <
 -27   3   8      -13.16        1.14        3.91 <
 -25   3   8       -8.64        2.31        2.32 <
 -23   3   8       -5.51        0.61        1.85 <
 -21   3   8       -1.60        4.06        1.47 <
 -19   3   8        0.14        4.52        1.32 <
 -17   3   8       -1.64        1.44        1.11 <
 -15   3   8       10.07       10.26        1.11 o
 -13   3   8       -0.18        1.05        0.94 <
 -11   3   8        1.62        1.68        0.84 <
  -9   3   8       23.89       21.89        1.08 o
  -7   3   8       11.06       11.24        0.96 o
  -5   3   8       65.11       61.79        1.49 o
  -3   3   8       87.28       89.25        1.68 o
  -1   3   8       29.24       25.65        1.12 o
   1   3   8       47.53       46.74        1.46 o
   3   3   8      173.43      184.79        2.43 o
   5   3   8      135.30      142.39        2.29 o
   7   3   8      133.57      145.07        2.35 o
   9   3   8       47.13       48.89        1.87 o
  11   3   8       47.27       48.59        2.25 o
  13   3   8       63.54       59.69        2.60 o
  15   3   8       93.52       88.98        3.48 o
  17   3   8       49.26       51.10        3.16 o
  19   3   8       31.73       31.48        3.45 o
  21   3   8       24.33       21.61        4.64 o
  23   3   8       13.84       13.82        4.59 o
  25   3   8       21.60       19.30        4.87 o
 -32   4   8      -10.92        6.09        4.78 <
 -30   4   8      -13.01        3.61        4.53 <
 -28   4   8      -13.53        0.29        3.17 <
 -26   4   8       -8.99        1.24        3.01 <
 -24   4   8       -0.49        7.49        2.44 <
 -22   4   8       -4.42        2.04        1.86 <
 -20   4   8        4.27        9.00        1.69 <
 -18   4   8       50.64       49.56        1.86 o
 -16   4   8       45.84       46.88        1.65 o
 -14   4   8       20.54       19.32        1.16 o
 -12   4   8        6.76        8.17        1.02 o
 -10   4   8       95.51       92.77        1.71 o
  -8   4   8      157.01      160.28        2.05 o
  -6   4   8      179.80      175.14        2.44 o
  -4   4   8      156.63      154.00        2.29 o
  -2   4   8      211.22      207.20        2.60 o
   0   4   8      257.94      250.46        3.02 o
   2   4   8      399.11      402.37        4.26 o
   4   4   8      228.37      226.09        2.87 o
   6   4   8      163.73      159.15        2.62 o
   8   4   8      233.38      232.67        3.41 o
  10   4   8      282.57      278.54        4.31 o
  12   4   8      299.26      295.25        4.73 o
  14   4   8      256.72      240.78        5.06 o
  16   4   8      202.61      200.23        5.29 o
  18   4   8      158.61      156.05        5.25 o
  20   4   8      171.08      160.20        5.45 o
  22   4   8       99.15      102.29        5.84 o
  24   4   8       76.47       84.31        6.45 o
  26   4   8       69.35       69.18       13.55 o
 -33   5   8       -3.42        7.85        9.14 <
 -31   5   8      -21.66        2.60        4.64 <
 -29   5   8      -14.44        0.61        3.58 <
 -27   5   8       -4.59        4.29        3.12 <
 -25   5   8        0.50        7.97        2.99 <
 -23   5   8       -1.99        9.18        2.34 <
 -21   5   8       -3.52        0.39        2.06 <
 -19   5   8       -0.97        0.58        1.76 <
 -17   5   8       -2.71        0.18        1.47 <
 -15   5   8       12.13       13.69        1.49 o
 -13   5   8        1.23        1.95        1.21 <
 -11   5   8       39.10       37.88        1.56 o
  -9   5   8      138.17      137.08        2.17 o
  -7   5   8       75.63       72.46        1.49 o
  -5   5   8       18.54       19.36        1.03 o
  -3   5   8       39.04       36.42        1.27 o
  -1   5   8      159.88      165.47        2.32 o
   1   5   8      267.97      265.75        3.46 o
   3   5   8      174.69      177.49        2.90 o
   5   5   8      152.93      158.32        2.93 o
   7   5   8      125.61      131.42        2.79 o
   9   5   8      222.92      222.46        3.79 o
  11   5   8      247.55      244.30        4.69 o
  13   5   8      143.02      135.87        3.95 o
  15   5   8       58.50       59.46        3.29 o
  17   5   8       66.76       63.85        4.01 o
  19   5   8       67.30       70.41        4.30 o
  21   5   8       67.44       69.31        4.44 o
  23   5   8       57.11       50.84        5.30 o
  25   5   8       20.01       23.66        7.23 <
 -30   6   8       -0.74        5.14        4.92 <
 -28   6   8       -1.93        7.37        4.26 <
 -26   6   8       -9.69        0.13        3.62 <
 -24   6   8        0.02        9.32        3.03 <
 -22   6   8       -2.61        2.29        2.61 <
 -20   6   8        0.91        5.24        2.15 <
 -18   6   8        0.97        3.54        1.72 <
 -16   6   8       16.99       20.83        1.83 o
 -14   6   8       88.80       92.55        2.49 o
 -12   6   8       53.33       52.63        1.81 o
 -10   6   8        6.93        8.93        1.36 o
  -8   6   8       20.53       17.90        1.42 o
  -6   6   8      148.27      145.95        2.08 o
  -4   6   8      329.37      321.37        3.76 o
  -2   6   8      118.47      112.16        2.32 o
   0   6   8       20.75       17.69        1.47 o
   2   6   8       39.53       35.16        1.80 o
   4   6   8      247.29      251.52        3.99 o
   6   6   8      405.56      397.05        5.23 o
   8   6   8      207.93      201.89        3.85 o
  10   6   8       90.04       83.08        3.53 o
  12   6   8       77.49       79.58        3.49 o
  14   6   8      144.49      144.75        4.41 o
  16   6   8      180.95      175.20        5.03 o
  18   6   8      107.83      104.10        5.15 o
  20   6   8       53.91       50.00        4.58 o
  22   6   8       58.39       59.48        4.79 o
  24   6   8       61.39       68.66        7.96 o
 -31   7   8        3.65        5.63        6.25 <
 -29   7   8       -6.71       10.84        4.65 <
 -27   7   8        1.54        6.13        4.24 <
 -25   7   8       -5.69        2.59        3.15 <
 -23   7   8       -7.06        1.69        2.84 <
 -21   7   8        0.33        5.40        2.45 <
 -19   7   8        2.24        5.02        1.93 <
 -17   7   8       -2.95        0.20        1.74 <
 -15   7   8        8.46        8.75        1.72 o
 -13   7   8        7.39        9.63        1.52 o
 -11   7   8        6.74        4.68        1.20 o
  -9   7   8        1.99        4.57        1.19 <
  -7   7   8       47.43       47.51        1.54 o
  -5   7   8      112.69      109.26        2.06 o
  -3   7   8      188.50      190.20        2.89 o
  -1   7   8      193.32      197.80        3.05 o
   1   7   8      137.01      144.00        2.73 o
   3   7   8      168.17      168.14        3.22 o
   5   7   8      206.94      203.99        4.39 o
   7   7   8      221.71      221.98        4.40 o
   9   7   8      199.69      198.54        4.41 o
  11   7   8      176.17      169.72        4.38 o
  13   7   8      154.00      154.90        4.47 o
  15   7   8      130.29      129.76        4.53 o
  17   7   8      114.19      108.47        4.56 o
  19   7   8       99.79       90.83        6.27 o
  21   7   8       58.88       60.24        5.69 o
  23   7   8       34.07       42.12        6.95 o
 -30   8   8       -5.57        0.41        5.66 <
 -28   8   8       -9.27        0.48        4.45 <
 -26   8   8       -4.22        1.32        3.74 <
 -24   8   8       -2.53        0.52        3.37 <
 -22   8   8       -2.61        0.67        2.90 <
 -20   8   8       -0.47        4.45        2.47 <
 -18   8   8       -0.35        3.82        2.21 <
 -16   8   8       -3.50        0.81        1.81 <
 -14   8   8       -2.33        0.42        1.61 <
 -12   8   8       18.13       20.32        1.66 o
 -10   8   8       59.25       56.48        1.99 o
  -8   8   8       50.07       50.70        2.86 o
  -6   8   8       17.90       15.54        1.70 o
  -4   8   8        9.70        8.63        1.55 o
  -2   8   8       63.63       58.85        2.37 o
   0   8   8      109.94      113.96        3.11 o
   2   8   8      102.20      109.59        4.16 o
   4   8   8       64.33       66.70        3.13 o
   6   8   8       33.24       37.24        2.83 o
   8   8   8       49.99       53.35        3.29 o
  10   8   8       94.72       95.90        4.16 o
  12   8   8       89.68       91.26        4.40 o
  14   8   8       54.42       51.95        4.14 o
  16   8   8       39.49       35.98        4.22 o
  18   8   8       52.53       48.06        4.71 o
  20   8   8       57.15       49.90        5.64 o
  22   8   8       30.86       35.68        7.03 o
 -27   9   8       -4.11        6.57        4.02 <
 -25   9   8        3.11        5.21        3.74 <
 -23   9   8       -5.35        0.99        3.14 <
 -21   9   8       -1.39        0.32        2.81 <
 -19   9   8       -2.59        1.97        2.42 <
 -17   9   8       -1.35        2.74        2.30 <
 -15   9   8       -1.61        1.01        2.22 <
 -13   9   8       14.81       14.33        2.29 o
 -11   9   8       20.23       21.57        2.26 o
  -9   9   8       28.38       27.41        2.21 o
  -7   9   8       25.81       24.03        2.15 o
  -5   9   8       60.71       59.53        2.35 o
  -3   9   8      106.03      104.63        3.35 o
  -1   9   8      127.96      132.63        3.78 o
   1   9   8      146.70      153.83        4.39 o
   3   9   8      160.31      166.41        5.26 o
   5   9   8      174.69      179.42        5.19 o
   7   9   8      175.09      183.22        5.53 o
   9   9   8      140.02      143.66        5.41 o
  11   9   8      119.18      123.48        5.57 o
  13   9   8      119.15      129.41        4.96 o
  15   9   8      124.28      128.55        5.29 o
  17   9   8       89.06       95.95        5.03 o
  19   9   8       66.34       70.04        4.91 o
  21   9   8       70.43       53.90        7.85 o
 -26  10   8       -0.61        0.64        5.02 <
 -24  10   8       -5.97        1.86        4.60 <
 -22  10   8       -4.00        0.05        4.09 <
 -20  10   8       -1.26        1.85        3.79 <
 -18  10   8        0.56        6.08        3.30 <
 -16  10   8       -0.56        3.53        2.63 <
 -14  10   8       -4.14        0.55        2.26 <
 -12  10   8       -0.23        0.36        2.23 <
 -10  10   8       10.80       10.99        2.24 o
  -8  10   8       13.62       13.74        2.73 o
  -6  10   8        3.91        5.00        2.11 <
  -4  10   8       12.30       11.43        2.21 o
  -2  10   8       30.47       30.24        2.63 o
   0  10   8       43.48       44.06        3.07 o
   2  10   8       33.14       32.75        3.11 o
   4  10   8        5.10       10.68        2.74 <
   6  10   8        4.73        7.33        3.30 <
   8  10   8       19.79       23.43        3.83 o
  10  10   8       38.77       40.99        4.51 o
  12  10   8       38.45       35.22        4.93 o
  14  10   8       24.18       18.52        4.96 o
  16  10   8        8.67       11.32        4.89 <
  18  10   8       12.31       12.14        5.13 <
 -25  11   8        1.70        2.79        5.15 <
 -23  11   8       -3.80        5.22        4.60 <
 -21  11   8       -1.02        0.92        3.63 <
 -19  11   8       -3.02        1.07        3.21 <
 -17  11   8       -1.63        0.85        3.07 <
 -15  11   8       -1.44        0.25        2.69 <
 -13  11   8       -5.36        0.52        2.53 <
 -11  11   8        9.95        9.11        2.91 o
  -9  11   8       26.59       28.79        3.23 o
  -7  11   8       52.96       57.22        3.41 o
  -5  11   8       45.77       41.83        2.84 o
  -3  11   8       40.05       37.06        2.88 o
  -1  11   8       76.56       75.65        3.57 o
   1  11   8      104.13      106.51        3.78 o
   3  11   8       92.43       94.72        3.95 o
   5  11   8       95.39      100.06        4.34 o
   7  11   8      103.45      105.83        4.64 o
   9  11   8      104.72      116.17        5.03 o
  11  11   8       95.42      115.38        5.20 o
  13  11   8       93.44       88.08        6.05 o
  15  11   8       53.02       59.48        4.96 o
  17  11   8       47.62       51.76        4.97 o
 -22  12   8       -1.97        0.13        3.85 <
 -20  12   8       -2.93        0.69        3.60 <
 -18  12   8       -3.65        1.08        3.40 <
 -16  12   8       -1.42        0.15        3.81 <
 -14  12   8       -0.12        4.66        3.61 <
 -12  12   8        3.05        5.39        3.45 <
 -10  12   8       -3.09        0.16        3.25 <
  -8  12   8       -3.97        0.58        4.21 <
  -6  12   8        6.65        6.50        2.59 <
  -4  12   8        5.54        6.80        2.55 <
  -2  12   8        4.03        2.89        2.64 <
   0  12   8       -2.54        0.45        2.64 <
   2  12   8       -2.61        0.47        3.01 <
   4  12   8       11.18       11.97        3.56 o
   6  12   8       23.37       24.52        4.13 o
   8  12   8        3.67        7.01        4.02 <
  10  12   8       -2.41        0.85        4.04 <
  12  12   8       -1.75        1.08        4.15 <
  14  12   8        5.25        3.31        4.32 <
 -19  13   8       -2.09        0.59        4.60 <
 -17  13   8       -5.77        0.47        4.28 <
 -15  13   8       -0.58        4.02        4.00 <
 -13  13   8        2.44        3.01        3.82 <
 -11  13   8       -1.69        2.53        3.60 <
  -9  13   8        8.10        7.17        3.72 <
  -7  13   8        9.17       17.36        4.08 <
  -5  13   8       31.04       33.88        3.30 o
  -3  13   8       33.12       35.41        3.28 o
  -1  13   8       29.94       29.75        3.34 o
   1  13   8       43.95       43.38        3.85 o
   3  13   8       52.88       62.29        4.38 o
   5  13   8       50.07       60.32        4.44 o
   7  13   8       47.73       61.46        4.79 o
   9  13   8       35.26       50.86        4.77 o
  11  13   8       32.72       38.10        4.69 o
 -14  14   8       -4.26        0.07        4.08 <
 -12  14   8       -5.44        0.15        3.83 <
 -10  14   8        0.88        0.35        4.10 <
  -8  14   8        1.92        0.85        3.16 <
  -6  14   8       -5.54        0.27        3.86 <
  -4  14   8       -3.86        0.09        2.95 <
  -2  14   8       -0.13        0.11        3.15 <
   0  14   8       -1.57        0.62        3.26 <
   2  14   8       -0.29        1.24        3.47 <
   4  14   8        1.00        0.07        3.75 <
   6  14   8        0.27        0.01        3.92 <
   8  14   8       -3.96        0.20        3.83 <
  -7  15   8        3.53        4.65        3.33 <
  -5  15   8        9.63       11.39        4.48 <
  -3  15   8       16.37       18.36        3.38 o
  -1  15   8       20.74       21.92        3.74 o
 -33   1   9        2.28       21.62        4.32 <
 -31   1   9       16.39       29.05        4.51 o
 -29   1   9       16.61       24.66        3.56 o
 -27   1   9       33.21       42.02        3.34 o
 -25   1   9      106.68      118.85        3.93 o
 -23   1   9      234.66      238.24        4.40 o
 -21   1   9      240.33      233.55        3.80 o
 -19   1   9      197.32      191.34        3.19 o
 -17   1   9      263.14      258.23        3.24 o
 -15   1   9      506.53      494.95        4.95 o
 -13   1   9      879.08      862.47        6.93 o
 -11   1   9      990.00      984.61        7.93 o
  -9   1   9      764.01      767.63        6.63 o
  -7   1   9      930.64      949.32        8.47 o
  -5   1   9     1483.22     1511.44       12.85 o
  -3   1   9     1997.56     2035.81       16.96 o
  -1   1   9     1751.86     1788.09       15.09 o
   1   1   9     1136.50     1189.37        9.60 o
   3   1   9     1324.43     1350.83       11.37 o
   5   1   9     1689.61     1725.93       14.32 o
   7   1   9     1829.81     1839.14       13.09 o
   9   1   9     1513.88     1487.18       13.83 o
  11   1   9     1075.18     1039.62       12.58 o
  13   1   9      816.74      784.61       10.04 o
  15   1   9      743.34      739.88        9.74 o
  17   1   9      648.32      621.52       10.18 o
  19   1   9      486.39      455.89        8.16 o
  21   1   9      327.21      301.71        6.97 o
  23   1   9      241.67      227.76        6.84 o
  25   1   9      180.99      166.45        7.02 o
 -34   2   9       -7.73        2.63        6.18 <
 -32   2   9       -7.89        2.21        3.91 <
 -30   2   9      -16.06        1.20        3.72 <
 -28   2   9      -12.66        0.69        3.46 <
 -26   2   9       -4.87        3.15        2.29 <
 -24   2   9        7.30       12.61        2.08 o
 -22   2   9       16.17       21.32        1.97 o
 -20   2   9       18.13       21.46        1.75 o
 -18   2   9       17.26       18.20        1.43 o
 -16   2   9       63.82       66.63        1.77 o
 -14   2   9      137.16      136.98        2.36 o
 -12   2   9       76.74       73.65        1.77 o
 -10   2   9       37.61       38.17        1.32 o
  -8   2   9       49.13       55.53        1.50 o
  -6   2   9      125.66      120.46        2.09 o
  -4   2   9      345.31      337.81        3.82 o
  -2   2   9      156.83      160.33        2.63 o
   0   2   9       97.03       99.53        1.90 o
   2   2   9       65.78       71.82        1.80 o
   4   2   9       96.39      101.53        2.06 o
   6   2   9      148.79      155.40        2.47 o
   8   2   9       91.31       93.98        2.28 o
  10   2   9       18.32       20.41        1.90 o
  12   2   9       19.75       23.04        2.30 o
  14   2   9       41.40       45.66        2.88 o
  16   2   9       59.77       56.38        3.76 o
  18   2   9       35.86       31.58        3.77 o
  20   2   9       10.46        9.70        3.42 o
  22   2   9       14.77        5.37        4.09 o
  24   2   9        3.44        6.33        4.03 <
  26   2   9        9.44       10.30       11.18 <
 -33   3   9      -15.30        4.84        4.84 <
 -31   3   9        2.10       17.72        4.95 <
 -29   3   9       59.13       71.24        5.60 o
 -27   3   9       73.84       87.93        4.76 o
 -25   3   9       44.18       51.93        2.80 o
 -23   3   9       30.23       35.97        2.45 o
 -21   3   9      132.67      132.55        3.01 o
 -19   3   9      389.33      386.21        4.24 o
 -17   3   9      536.83      524.86        5.27 o
 -15   3   9      371.33      370.79        3.72 o
 -13   3   9      262.51      263.38        3.24 o
 -11   3   9      551.15      545.93        5.29 o
  -9   3   9     1319.71     1314.74       11.65 o
  -7   3   9     1014.64     1017.73        9.17 o
  -5   3   9      719.95      733.56        6.84 o
  -3   3   9      720.01      756.67        7.58 o
  -1   3   9     1226.95     1244.14       10.29 o
   1   3   9     2291.93     2316.87       18.34 o
   3   3   9     1812.35     1800.26       14.07 o
   5   3   9      977.17      974.24        8.40 o
   7   3   9      716.54      702.92        6.44 o
   9   3   9      885.00      886.67        7.80 o
  11   3   9     1085.94     1065.88       10.10 o
  13   3   9      951.18      937.55       10.17 o
  15   3   9      566.50      549.81        7.43 o
  17   3   9      433.71      413.95        7.23 o
  19   3   9      349.59      353.49        8.55 o
  21   3   9      302.47      301.84        8.43 o
  23   3   9      181.60      172.63        7.22 o
  25   3   9      114.60      107.65        9.94 o
 -32   4   9      -14.98        1.66        4.75 <
 -30   4   9       -6.92        9.30        4.62 <
 -28   4   9       10.70       22.66        3.76 <
 -26   4   9       17.97       25.36        3.22 o
 -24   4   9        9.73       16.39        2.57 o
 -22   4   9       25.85       26.07        2.28 o
 -20   4   9       81.39       80.25        2.81 o
 -18   4   9      138.79      144.34        2.91 o
 -16   4   9      129.60      129.27        2.38 o
 -14   4   9      123.10      126.83        2.19 o
 -12   4   9      231.38      231.02        2.83 o
 -10   4   9      346.06      341.81        3.74 o
  -8   4   9      538.58      539.31        5.44 o
  -6   4   9      527.47      536.48        5.33 o
  -4   4   9      147.66      154.64        2.34 o
  -2   4   9      275.62      277.95        3.23 o
   0   4   9      432.14      419.42        4.51 o
   2   4   9      508.50      503.81        5.22 o
   4   4   9      406.05      418.70        4.62 o
   6   4   9      201.26      214.40        3.27 o
   8   4   9      118.66      126.69        2.72 o
  10   4   9      195.18      193.64        3.83 o
  12   4   9      201.18      200.39        4.46 o
  14   4   9      151.43      144.93        4.33 o
  16   4   9       74.25       73.33        4.13 o
  18   4   9       44.17       42.84        3.92 o
  20   4   9       43.76       44.15        5.02 o
  22   4   9       47.61       46.74        5.29 o
  24   4   9       39.86       37.51        5.30 o
 -31   5   9       -3.15       14.16        5.75 <
 -29   5   9        3.62       12.82        4.23 <
 -27   5   9       26.08       30.60        4.33 o
 -25   5   9       60.09       71.07        4.67 o
 -23   5   9       96.00      100.77        3.69 o
 -21   5   9      101.63      101.28        3.45 o
 -19   5   9      129.56      128.53        3.53 o
 -17   5   9      187.20      185.43        3.70 o
 -15   5   9      307.45      299.73        4.15 o
 -13   5   9      371.76      364.85        4.57 o
 -11   5   9      351.32      345.99        3.92 o
  -9   5   9      332.94      334.90        4.21 o
  -7   5   9      769.55      781.29        7.31 o
  -5   5   9      896.87      878.87        7.80 o
  -3   5   9      809.18      805.64        7.20 o
  -1   5   9      703.05      721.06        6.51 o
   1   5   9      488.26      499.45        5.41 o
   3   5   9      740.18      739.96        7.63 o
   5   5   9     1000.77      995.83        9.98 o
   7   5   9      845.34      852.59        8.40 o
   9   5   9      619.69      596.28        6.95 o
  11   5   9      525.81      504.66        7.18 o
  13   5   9      438.08      416.85        6.68 o
  15   5   9      425.61      412.27        6.85 o
  17   5   9      320.23      292.23        6.89 o
  19   5   9      204.21      193.12        5.97 o
  21   5   9      140.23      131.66        6.33 o
  23   5   9      136.67      130.13        7.38 o
 -30   6   9       -0.19        4.38        4.98 <
 -28   6   9        9.77       15.65        4.90 <
 -26   6   9       30.70       28.75        4.79 o
 -24   6   9       39.95       44.46        3.82 o
 -22   6   9       74.59       78.94        3.54 o
 -20   6   9      107.94      105.17        3.73 o
 -18   6   9      146.95      147.27        3.73 o
 -16   6   9      208.08      204.10        3.78 o
 -14   6   9      259.61      248.38        3.74 o
 -12   6   9      285.01      279.71        4.20 o
 -10   6   9      417.00      419.57        5.24 o
  -8   6   9      543.02      526.89        6.10 o
  -6   6   9      521.98      523.61        5.40 o
  -4   6   9      673.01      673.94        6.65 o
  -2   6   9      494.59      502.31        5.78 o
   0   6   9      516.27      527.60        6.10 o
   2   6   9      465.65      472.40        5.84 o
   4   6   9      346.41      351.64        5.02 o
   6   6   9      360.37      362.15        5.40 o
   8   6   9      453.33      440.25        6.08 o
  10   6   9      323.15      314.07        5.83 o
  12   6   9      223.15      219.71        5.21 o
  14   6   9      143.85      143.45        4.58 o
  16   6   9      108.00       99.66        4.52 o
  18   6   9       99.17      102.73        5.12 o
  20   6   9       91.13       98.36        5.20 o
  22   6   9       56.77       65.03        4.81 o
 -31   7   9        6.91        6.28        6.46 <
 -29   7   9        1.08        9.84        4.74 <
 -27   7   9        8.38       16.95        4.73 <
 -25   7   9       25.91       29.18        3.92 o
 -23   7   9       57.68       62.41        4.03 o
 -21   7   9       69.22       73.75        3.74 o
 -19   7   9       42.00       43.91        2.76 o
 -17   7   9       68.02       64.50        2.70 o
 -15   7   9      142.90      146.35        3.02 o
 -13   7   9      256.54      249.72        3.72 o
 -11   7   9      235.75      239.14        3.40 o
  -9   7   9      247.59      239.74        3.44 o
  -7   7   9      211.98      208.19        3.61 o
  -5   7   9      354.11      354.53        4.14 o
  -3   7   9      421.28      429.50        5.11 o
  -1   7   9      341.32      344.40        4.52 o
   1   7   9      340.54      347.30        4.69 o
   3   7   9      349.83      342.34        4.98 o
   5   7   9      393.21      395.85        6.45 o
   7   7   9      431.72      421.60        6.47 o
   9   7   9      331.09      305.91        5.83 o
  11   7   9      195.30      190.04        4.84 o
  13   7   9      214.75      214.72        5.13 o
  15   7   9      188.81      183.98        5.19 o
  17   7   9      149.11      144.43        5.76 o
  19   7   9      110.67      101.48        6.62 o
  21   7   9       67.06       72.86        5.90 o
 -30   8   9        7.63       10.82        6.23 <
 -28   8   9       -2.63        7.83        4.52 <
 -26   8   9       16.86       21.20        4.07 o
 -24   8   9       55.46       59.85        4.39 o
 -22   8   9       69.05       74.53        4.04 o
 -20   8   9       89.59       87.68        4.01 o
 -18   8   9       98.44       98.53        3.24 o
 -16   8   9      187.01      177.56        3.55 o
 -14   8   9      380.69      366.94        4.90 o
 -12   8   9      476.25      465.02        5.49 o
 -10   8   9      335.62      325.44        4.26 o
  -8   8   9      266.95      257.94        4.60 o
  -6   8   9      422.38      402.62        5.79 o
  -4   8   9      572.14      561.48        7.30 o
  -2   8   9      716.79      719.85        9.73 o
   0   8   9      566.05      553.23        8.24 o
   2   8   9      380.60      396.26        6.72 o
   4   8   9      376.25      392.00        6.97 o
   6   8   9      420.32      426.83        7.15 o
   8   8   9      334.93      331.21        6.60 o
  10   8   9      249.26      251.47        5.91 o
  12   8   9      172.11      170.94        5.45 o
  14   8   9      166.99      164.20        5.77 o
  16   8   9      195.82      189.48        6.25 o
  18   8   9      146.34      140.38        6.08 o
  20   8   9       83.20       78.55        6.04 o
 -27   9   9        7.51        8.46        4.18 <
 -25   9   9       -2.94        7.09        3.59 <
 -23   9   9        3.54        5.34        3.33 <
 -21   9   9       17.96       21.18        3.20 o
 -19   9   9       65.16       70.46        3.20 o
 -17   9   9       55.71       61.66        2.81 o
 -15   9   9       37.33       37.35        2.85 o
 -13   9   9       40.60       36.20        2.36 o
 -11   9   9       74.95       74.21        2.67 o
  -9   9   9      127.29      124.04        3.03 o
  -7   9   9      157.60      147.58        3.82 o
  -5   9   9       74.21       75.39        2.68 o
  -3   9   9       78.38       77.81        3.26 o
  -1   9   9      182.05      188.69        4.56 o
   1   9   9      213.47      229.87        5.81 o
   3   9   9      139.96      143.69        5.25 o
   5   9   9       71.29       76.72        4.25 o
   7   9   9       73.38       68.33        4.48 o
   9   9   9      110.57      108.58        5.49 o
  11   9   9      134.13      140.11        4.85 o
  13   9   9       72.17       76.86        4.53 o
  15   9   9       47.62       43.69        4.43 o
  17   9   9       33.87       35.87        4.38 o
  19   9   9       37.80       39.21        7.06 o
 -26  10   9       18.13       19.39        5.52 o
 -24  10   9       20.71       23.00        4.16 o
 -22  10   9       51.05       52.88        4.35 o
 -20  10   9       81.32       83.86        4.33 o
 -18  10   9      125.04      117.30        4.55 o
 -16  10   9      134.59      132.06        4.42 o
 -14  10   9      136.92      136.60        4.13 o
 -12  10   9      208.74      200.45        4.74 o
 -10  10   9      334.03      324.61        5.79 o
  -8  10   9      401.56      372.68        7.69 o
  -6  10   9      352.20      349.65        7.10 o
  -4  10   9      352.35      345.04        6.40 o
  -2  10   9      302.47      306.61        6.07 o
   0  10   9      345.03      343.92        6.81 o
   2  10   9      381.24      390.52        7.57 o
   4  10   9      324.51      336.33        6.46 o
   6  10   9      249.35      252.09        6.68 o
   8  10   9      243.33      237.09        7.14 o
  10  10   9      203.41      210.57        6.90 o
  12  10   9      193.50      195.56        7.11 o
  14  10   9      160.82      157.62        7.24 o
  16  10   9       96.25       99.54        6.52 o
  18  10   9       63.48       71.75        7.60 o
 -23  11   9       -0.64        7.23        3.84 <
 -21  11   9        0.75        5.56        3.48 <
 -19  11   9       -4.06        2.26        3.31 <
 -17  11   9        4.76        7.58        3.13 <
 -15  11   9       20.80       21.79        3.23 o
 -13  11   9       28.85       29.11        3.05 o
 -11  11   9       20.11       20.27        3.24 o
  -9  11   9       17.28       13.55        3.18 o
  -7  11   9       18.41       17.91        3.64 o
  -5  11   9       39.40       42.88        3.11 o
  -3  11   9       44.68       43.87        3.10 o
  -1  11   9       29.33       24.93        3.05 o
   1  11   9       17.44       19.59        2.89 o
   3  11   9       26.74       23.96        3.37 o
   5  11   9       33.55       31.38        3.74 o
   7  11   9       33.27       37.61        4.00 o
   9  11   9       18.11       23.18        3.99 o
  11  11   9        6.22        9.37        4.00 <
  13  11   9        4.49       11.53        4.09 <
  15  11   9        7.46       13.05        4.30 <
 -22  12   9       19.93       22.69        4.10 o
 -20  12   9       43.42       41.56        4.30 o
 -18  12   9       76.45       74.93        4.47 o
 -16  12   9       99.54       89.59        5.51 o
 -14  12   9       86.98       86.81        4.96 o
 -12  12   9      118.67      103.09        5.44 o
 -10  12   9      168.63      151.64        5.77 o
  -8  12   9      223.96      212.03        5.99 o
  -6  12   9      234.64      223.32        6.06 o
  -4  12   9      200.86      194.63        5.69 o
  -2  12   9      195.31      183.42        5.34 o
   0  12   9      179.58      191.19        5.36 o
   2  12   9      201.50      209.59        7.43 o
   4  12   9      184.58      202.62        7.61 o
   6  12   9      149.97      167.29        7.52 o
   8  12   9      116.16      141.56        5.87 o
  10  12   9      116.17      137.72        5.36 o
  12  12   9       89.92      109.55        5.42 o
 -19  13   9       -3.07        0.68        4.59 <
 -17  13   9       -3.47        0.26        4.44 <
 -15  13   9        1.65        0.51        4.29 <
 -13  13   9       -1.33        2.52        4.02 <
 -11  13   9        1.98        4.01        3.75 <
  -9  13   9        2.69        2.31        3.20 <
  -7  13   9        4.00        1.97        3.18 <
  -5  13   9        3.53        2.70        3.10 <
  -3  13   9        3.24        2.93        3.17 <
  -1  13   9        2.17        1.47        3.17 <
   1  13   9        0.50        1.07        3.39 <
   3  13   9        3.48        1.66        3.68 <
   5  13   9       -2.23        2.17        3.79 <
   7  13   9        1.03        1.62        3.90 <
   9  13   9       -0.44        0.99        4.09 <
 -14  14   9       64.54       63.48        5.38 o
 -12  14   9       74.40       68.82        4.77 o
 -10  14   9       68.70       63.10        4.52 o
  -8  14   9       61.54       61.65        4.26 o
  -6  14   9       80.07       78.27        4.54 o
  -4  14   9      110.52      107.22        4.91 o
  -2  14   9      110.72      118.28        6.23 o
   0  14   9      105.46      102.84        5.04 o
   2  14   9       84.03       90.19        4.87 o
   4  14   9       75.66       90.74        4.92 o
   6  14   9       69.18       85.17        4.91 o
 -34   0  10       83.26       84.56        8.10 o
 -32   0  10      103.15      107.40        6.56 o
 -30   0  10      100.81      106.71        6.20 o
 -28   0  10      139.43      134.40        5.75 o
 -26   0  10      239.31      233.80        6.48 o
 -24   0  10      614.22      594.49        9.95 o
 -22   0  10      870.20      846.34       12.00 o
 -20   0  10      748.36      707.79       10.40 o
 -18   0  10      545.49      529.48        7.97 o
 -16   0  10     1011.72     1002.68       12.25 o
 -14   0  10     1979.39     1989.81       21.59 o
 -12   0  10     2582.33     2567.82       31.03 o
 -10   0  10     2309.62     2329.58       23.80 o
  -8   0  10     1983.01     2060.43       20.57 o
  -6   0  10     2625.62     2684.47       26.72 o
  -4   0  10     4168.18     4264.41       41.61 o
  -2   0  10     3432.10     3546.66       34.58 o
   0   0  10     2138.11     2192.40       22.21 o
   2   0  10     1726.13     1753.06       16.79 o
   4   0  10     1667.82     1711.54       18.61 o
   6   0  10     2643.21     2741.10       28.57 o
   8   0  10     2092.46     2096.52       24.11 o
  10   0  10     1124.64     1116.16       17.35 o
  12   0  10      613.71      598.82       11.66 o
  14   0  10      549.96      541.33       11.41 o
  16   0  10      453.69      466.99       10.77 o
  18   0  10      397.43      392.37       10.60 o
  20   0  10      211.39      206.12        8.43 o
  22   0  10      110.89      115.43        7.21 o
  24   0  10       78.40       89.44        6.82 o
 -33   1  10       -8.06        2.33        3.65 <
 -31   1  10        1.58        6.90        3.62 <
 -29   1  10       -8.71        0.40        3.18 <
 -27   1  10       -2.92        0.24        2.57 <
 -25   1  10        2.69        3.93        2.36 <
 -23   1  10       13.57       16.45        2.16 o
 -21   1  10       25.91       25.67        2.04 o
 -19   1  10        9.15       10.01        1.49 o
 -17   1  10        1.53        1.03        1.26 <
 -15   1  10        4.98        3.87        1.24 o
 -13   1  10       73.10       69.03        1.92 o
 -11   1  10       61.50       63.84        1.81 o
  -9   1  10       13.37       12.19        1.17 o
  -7   1  10        0.40        1.97        1.02 <
  -5   1  10        8.61        7.73        1.13 o
  -3   1  10       30.86       24.47        1.39 o
  -1   1  10      105.28      109.30        2.16 o
   1   1  10        0.01        0.90        1.11 <
   3   1  10        3.42        6.27        1.25 <
   5   1  10       16.99       18.29        1.51 o
   7   1  10       25.16       24.17        1.64 o
   9   1  10       28.77       29.50        2.19 o
  11   1  10       -0.77        1.60        2.02 <
  13   1  10       -3.99        0.72        2.57 <
  15   1  10        0.62        3.34        2.90 <
  17   1  10       13.49       18.22        3.42 o
  19   1  10        8.27        6.69        3.49 <
  21   1  10        3.70        3.12        3.66 <
  23   1  10        4.14        0.11        3.73 <
  25   1  10        4.49        0.45       10.53 <
 -34   2  10       53.70       44.09        9.12 o
 -32   2  10       66.61       78.07        5.41 o
 -30   2  10      140.23      141.37        6.22 o
 -28   2  10      198.13      205.21        5.40 o
 -26   2  10      280.84      280.42        5.71 o
 -24   2  10      277.60      277.44        4.86 o
 -22   2  10      402.81      388.13        5.06 o
 -20   2  10      695.33      682.90        6.49 o
 -18   2  10     1093.71     1076.02        8.89 o
 -16   2  10     1235.88     1223.18       10.84 o
 -14   2  10     1409.93     1394.45       11.97 o
 -12   2  10     1556.80     1556.18       12.91 o
 -10   2  10     1920.96     1928.76       16.57 o
  -8   2  10     2459.27     2470.29       20.78 o
  -6   2  10     2582.12     2620.54       21.74 o
  -4   2  10     2103.32     2160.07       17.96 o
  -2   2  10     2563.01     2640.65       21.68 o
   0   2  10     2862.30     2897.58       24.61 o
   2   2  10     2360.28     2389.89       17.94 o
   4   2  10     2112.91     2142.55       17.39 o
   6   2  10     1291.93     1291.56       10.91 o
   8   2  10     1138.41     1132.18       10.15 o
  10   2  10     1024.41     1028.72       10.40 o
  12   2  10      874.66      867.55        9.55 o
  14   2  10      567.08      566.06        8.18 o
  16   2  10      428.86      412.60        7.35 o
  18   2  10      257.76      253.79        6.12 o
  20   2  10      203.13      191.82        7.20 o
  22   2  10      121.20      129.67        5.71 o
  24   2  10       63.86       75.63        6.78 o
 -33   3  10        2.77       10.07        5.23 <
 -31   3  10       -1.43       15.24        4.92 <
 -29   3  10       21.14       30.74        5.10 o
 -27   3  10       23.79       29.69        3.60 o
 -25   3  10       27.26       27.21        2.72 o
 -23   3  10       43.89       45.26        2.61 o
 -21   3  10       69.90       70.40        2.42 o
 -19   3  10      106.04      101.63        2.43 o
 -17   3  10      140.17      138.35        2.48 o
 -15   3  10      124.79      121.69        2.47 o
 -13   3  10      115.06      112.50        2.25 o
 -11   3  10      189.16      185.23        2.88 o
  -9   3  10      185.67      182.32        2.79 o
  -7   3  10      149.05      147.20        2.98 o
  -5   3  10      136.56      137.27        2.38 o
  -3   3  10      164.71      166.98        2.64 o
  -1   3  10       99.94      108.29        2.05 o
   1   3  10      236.15      243.73        3.22 o
   3   3  10      151.79      154.31        2.59 o
   5   3  10       83.50       85.98        2.22 o
   7   3  10       63.51       63.59        2.09 o
   9   3  10       47.57       50.34        2.11 o
  11   3  10       63.79       64.77        2.92 o
  13   3  10       72.84       76.86        3.46 o
  15   3  10       49.91       53.78        3.53 o
  17   3  10       23.59       23.21        3.87 o
  19   3  10       18.37       19.68        4.71 o
  21   3  10       10.05       11.47        4.75 <
  23   3  10       10.08       14.06        4.88 <
 -32   4  10       44.34       50.77        7.09 o
 -30   4  10       78.53       85.94        7.69 o
 -28   4  10      169.87      166.00        9.15 o
 -26   4  10      200.37      195.13        5.42 o
 -24   4  10      218.37      210.90        5.22 o
 -22   4  10      299.41      283.22        5.64 o
 -20   4  10      473.54      457.61        6.09 o
 -18   4  10      753.88      743.64        7.05 o
 -16   4  10      949.35      917.53        7.66 o
 -14   4  10      806.59      797.56        7.52 o
 -12   4  10      976.94      976.03        8.64 o
 -10   4  10     1395.35     1407.29       12.45 o
  -8   4  10     1836.97     1869.16       15.90 o
  -6   4  10     1763.96     1763.87       15.32 o
  -4   4  10     1462.60     1478.42       14.30 o
  -2   4  10     1335.72     1330.72       11.26 o
   0   4  10     1653.73     1685.13       13.75 o
   2   4  10     1953.27     1950.85       16.14 o
   4   4  10     1383.66     1371.80       12.18 o
   6   4  10      960.76      950.60        9.21 o
   8   4  10      696.44      696.01        7.01 o
  10   4  10      681.20      669.96        7.78 o
  12   4  10      599.28      594.73        8.05 o
  14   4  10      450.17      444.06        7.82 o
  16   4  10      230.07      232.48        6.00 o
  18   4  10      173.18      170.88        6.75 o
  20   4  10      132.78      135.35        6.59 o
  22   4  10       87.28       98.33        6.01 o
  24   4  10       43.87       61.91       12.91 o
 -31   5  10        8.08       20.24        6.38 <
 -29   5  10       31.72       41.44        4.92 o
 -27   5  10       75.40       77.98        5.34 o
 -25   5  10      108.96      107.98        4.76 o
 -23   5  10       93.28       88.68        3.70 o
 -21   5  10      109.77      102.65        3.63 o
 -19   5  10      226.43      219.80        4.41 o
 -17   5  10      286.14      276.62        4.32 o
 -15   5  10      247.75      245.84        3.51 o
 -13   5  10      176.71      175.73        3.35 o
 -11   5  10      221.09      217.09        3.49 o
  -9   5  10      441.44      435.69        5.29 o
  -7   5  10      530.51      542.92        6.03 o
  -5   5  10      416.07      421.78        4.76 o
  -3   5  10      200.78      203.30        2.83 o
  -1   5  10      184.30      185.48        2.82 o
   1   5  10      247.50      249.28        3.66 o
   3   5  10      335.17      340.09        4.55 o
   5   5  10      231.22      232.87        3.92 o
   7   5  10      137.36      139.48        3.18 o
   9   5  10      138.38      142.22        3.41 o
  11   5  10      181.33      179.82        4.47 o
  13   5  10      136.60      137.06        4.26 o
  15   5  10       71.40       71.91        4.18 o
  17   5  10       36.17       39.92        3.91 o
  19   5  10       21.74       30.14        3.95 o
  21   5  10       35.71       43.84        5.72 o
  23   5  10       39.30       34.30       12.61 o
 -30   6  10       42.70       49.64        5.76 o
 -28   6  10       48.18       45.29        5.65 o
 -26   6  10       91.61       85.93        6.19 o
 -24   6  10      200.74      201.48        5.37 o
 -22   6  10      267.16      264.24        5.64 o
 -20   6  10      252.63      253.96        5.21 o
 -18   6  10      226.53      219.04        4.28 o
 -16   6  10      302.04      293.72        4.35 o
 -14   6  10      592.41      597.06        6.48 o
 -12   6  10      772.39      754.65        9.34 o
 -10   6  10      708.82      711.43        8.59 o
  -8   6  10      603.35      609.74        6.20 o
  -6   6  10      789.16      804.86        8.50 o
  -4   6  10     1056.11     1066.69        9.90 o
  -2   6  10      954.24      970.88       10.01 o
   0   6  10      658.00      662.27        7.53 o
   2   6  10      524.68      528.04        6.55 o
   4   6  10      603.71      597.93        7.49 o
   6   6  10      673.43      677.20        8.36 o
   8   6  10      567.75      560.23        7.16 o
  10   6  10      339.40      333.59        6.20 o
  12   6  10      222.70      216.69        5.36 o
  14   6  10      178.68      178.35        5.07 o
  16   6  10      153.81      165.88        5.82 o
  18   6  10      100.50      101.76        5.37 o
  20   6  10       56.20       59.28        4.89 o
  22   6  10       30.46       43.26        7.30 o
 -31   7  10       28.28       36.26        7.02 o
 -29   7  10       30.63       37.28        5.54 o
 -27   7  10       58.78       59.66        5.80 o
 -25   7  10      112.76      104.41        5.38 o
 -23   7  10      167.73      165.85        5.54 o
 -21   7  10      195.51      196.60        4.83 o
 -19   7  10      170.75      163.81        3.98 o
 -17   7  10      224.29      216.81        3.96 o
 -15   7  10      330.72      320.99        4.59 o
 -13   7  10      472.69      462.39        5.57 o
 -11   7  10      447.66      444.17        5.53 o
  -9   7  10      294.83      294.51        4.13 o
  -7   7  10      263.60      263.60        4.31 o
  -5   7  10      378.97      372.11        4.87 o
  -3   7  10      525.30      537.23        6.22 o
  -1   7  10      470.15      476.45        5.85 o
   1   7  10      271.11      277.05        4.28 o
   3   7  10      212.52      209.67        3.96 o
   5   7  10      268.74      267.97        4.71 o
   7   7  10      302.08      304.02        5.54 o
   9   7  10      255.19      249.77        5.26 o
  11   7  10      124.08      128.04        4.28 o
  13   7  10       82.41       79.58        4.10 o
  15   7  10       89.94       91.42        4.29 o
  17   7  10      112.46      112.97        6.52 o
  19   7  10       86.13       89.33        6.29 o
  21   7  10       31.45       39.57        7.18 o
 -28   8  10       26.49       39.26        5.23 o
 -26   8  10       38.14       46.48        4.49 o
 -24   8  10       44.83       38.96        4.18 o
 -22   8  10       60.64       62.02        3.69 o
 -20   8  10      116.09      116.40        3.61 o
 -18   8  10      175.78      175.21        3.73 o
 -16   8  10      181.93      181.23        3.55 o
 -14   8  10      154.23      155.47        3.23 o
 -12   8  10      207.57      207.77        3.49 o
 -10   8  10      264.64      267.32        4.39 o
  -8   8  10      298.92      306.65        4.62 o
  -6   8  10      277.86      284.86        4.39 o
  -4   8  10      269.77      268.51        4.62 o
  -2   8  10      283.32      305.40        4.64 o
   0   8  10      323.48      340.03        5.22 o
   2   8  10      290.48      294.47        6.08 o
   4   8  10      217.97      223.98        5.56 o
   6   8  10      144.16      148.57        4.50 o
   8   8  10      147.30      144.06        4.87 o
  10   8  10      150.11      148.46        5.22 o
  12   8  10      108.61      110.47        5.04 o
  14   8  10       75.06       70.80        4.89 o
  16   8  10       45.53       48.95        4.71 o
  18   8  10       42.35       38.67        5.48 o
  20   8  10       32.48       28.26        7.30 o
 -27   9  10       52.64       58.67        6.09 o
 -25   9  10       64.72       75.62        4.27 o
 -23   9  10      120.13      120.77        4.59 o
 -21   9  10      157.96      152.94        4.71 o
 -19   9  10      176.65      186.40        4.52 o
 -17   9  10      230.52      215.37        5.36 o
 -15   9  10      294.67      280.96        5.02 o
 -13   9  10      343.79      327.42        5.28 o
 -11   9  10      370.32      347.78        5.37 o
  -9   9  10      333.81      318.70        5.05 o
  -7   9  10      299.14      290.04        6.81 o
  -5   9  10      335.73      332.52        5.32 o
  -3   9  10      389.10      388.21        5.95 o
  -1   9  10      357.58      356.14        6.86 o
   1   9  10      299.54      311.73        7.24 o
   3   9  10      258.65      262.97        7.13 o
   5   9  10      230.46      235.58        6.32 o
   7   9  10      207.03      212.73        6.43 o
   9   9  10      164.58      161.12        6.29 o
  11   9  10      124.42      139.42        6.36 o
  13   9  10      123.46      131.62        5.40 o
  15   9  10      105.10      111.04        6.51 o
  17   9  10       79.12       76.88        6.44 o
 -26  10  10        7.62       15.65        4.25 <
 -24  10  10       14.29       20.40        4.20 o
 -22  10  10       16.99       16.55        3.89 o
 -20  10  10       16.62       18.17        3.54 o
 -18  10  10       41.65       38.63        3.67 o
 -16  10  10       59.54       59.40        3.65 o
 -14  10  10       48.28       52.37        3.23 o
 -12  10  10       42.74       45.68        3.13 o
 -10  10  10       58.96       59.41        3.15 o
  -8  10  10       77.32       69.78        3.35 o
  -6  10  10       78.06       78.44        3.80 o
  -4  10  10       75.32       73.75        3.50 o
  -2  10  10       55.80       53.23        3.32 o
   0  10  10       55.66       53.52        3.50 o
   2  10  10       63.42       74.62        3.91 o
   4  10  10       61.46       60.56        4.40 o
   6  10  10       39.21       45.61        4.43 o
   8  10  10       28.27       32.44        4.58 o
  10  10  10       16.89       24.53        4.75 o
  12  10  10       14.42       20.23        4.82 o
  14  10  10       12.71       16.32        5.13 <
  16  10  10       11.02       11.91        5.21 <
 -23  11  10       74.67       71.77        4.98 o
 -21  11  10      102.13      103.42        5.05 o
 -19  11  10      154.39      147.61        5.47 o
 -17  11  10      168.98      166.61        5.42 o
 -15  11  10      166.68      158.92        5.12 o
 -13  11  10      172.46      156.75        5.02 o
 -11  11  10      200.98      190.64        5.84 o
  -9  11  10      307.44      302.06        7.08 o
  -7  11  10      347.25      350.70       10.44 o
  -5  11  10      260.60      251.46        6.52 o
  -3  11  10      173.56      174.08        4.98 o
  -1  11  10      190.41      185.73        5.36 o
   1  11  10      196.24      209.26        5.18 o
   3  11  10      217.94      228.12        5.72 o
   5  11  10      188.58      194.89        6.66 o
   7  11  10      122.24      133.78        5.19 o
   9  11  10      109.39      121.69        6.03 o
  11  11  10      113.39      125.61        6.38 o
  13  11  10       89.10       98.26        6.39 o
 -20  12  10       -0.02        3.23        3.49 <
 -18  12  10       -0.18        0.66        3.55 <
 -16  12  10       -0.62        1.65        4.13 <
 -14  12  10        9.73       11.35        4.18 <
 -12  12  10       12.93       13.19        3.52 o
 -10  12  10        4.07        4.42        3.20 <
  -8  12  10        1.81        1.88        3.19 <
  -6  12  10       -1.58        3.46        3.81 <
  -4  12  10       10.66       10.70        3.35 o
  -2  12  10       11.08       14.22        3.16 o
   0  12  10        2.49        3.40        3.20 <
   2  12  10        0.80        0.36        3.27 <
   4  12  10        0.48        2.89        3.63 <
   6  12  10        1.04        5.46        3.58 <
   8  12  10       -0.34        3.70        3.79 <
  10  12  10       -0.67        2.04        3.82 <
  12  12  10        2.55        0.95        4.14 <
 -17  13  10       98.96       88.73        6.01 o
 -15  13  10      118.63      108.62        5.62 o
 -13  13  10      132.74      118.64        5.62 o
 -11  13  10      140.97      128.19        5.55 o
  -9  13  10      124.22      120.24        5.33 o
  -7  13  10      129.20      118.06        7.21 o
  -5  13  10      127.45      132.98        6.76 o
  -3  13  10      135.84      146.17        6.95 o
  -1  13  10      150.12      146.57        5.42 o
   1  13  10      134.55      137.13        5.36 o
   3  13  10       96.32      104.24        5.22 o
   5  13  10       77.71       88.20        5.15 o
   7  13  10       77.38       89.58        5.12 o
 -12  14  10       -1.63        1.35        3.66 <
 -10  14  10       -0.51        0.06        3.59 <
  -8  14  10       -1.14        0.08        3.46 <
  -6  14  10       -4.57        0.63        3.33 <
  -4  14  10        7.11        2.52        4.29 <
  -2  14  10        2.83        2.28        3.51 <
   0  14  10       -2.66        0.43        3.45 <
   2  14  10       -2.55        0.17        3.58 <
 -33   1  11      110.01      115.64        5.35 o
 -31   1  11      162.29      161.84        6.72 o
 -29   1  11      201.34      194.95        4.69 o
 -27   1  11      285.34      275.28        5.06 o
 -25   1  11      453.77      430.58        6.03 o
 -23   1  11      639.31      620.09        7.04 o
 -21   1  11      784.66      766.61        7.77 o
 -19   1  11      798.56      790.00        7.11 o
 -17   1  11      901.43      885.79        9.32 o
 -15   1  11     1142.56     1150.59       11.05 o
 -13   1  11     1532.92     1522.16       13.78 o
 -11   1  11     1569.55     1579.01       13.93 o
  -9   1  11     1274.07     1280.31       11.53 o
  -7   1  11     1249.90     1278.71       11.31 o
  -5   1  11     1349.63     1395.38       12.11 o
  -3   1  11     1352.85     1386.62       12.17 o
  -1   1  11      966.90      992.86        9.19 o
   1   1  11      568.70      575.53        5.42 o
   3   1  11      446.73      448.48        4.70 o
   5   1  11      453.73      468.84        5.32 o
   7   1  11      394.16      394.10        4.50 o
   9   1  11      267.63      265.96        4.90 o
  11   1  11      111.03      109.87        3.76 o
  13   1  11       60.70       63.08        3.58 o
  15   1  11       55.67       61.76        3.85 o
  17   1  11       45.63       48.80        4.07 o
  19   1  11       19.12       23.98        3.88 o
  21   1  11        2.30        8.70        4.10 <
  23   1  11       -1.30        4.45        4.14 <
 -34   2  11        8.84        3.79        7.93 <
 -32   2  11       10.14       10.58        3.82 <
 -30   2  11       11.20       17.96        3.60 o
 -28   2  11        3.51        8.26        2.83 <
 -26   2  11        2.53        1.63        2.35 <
 -24   2  11       15.21       12.45        2.29 o
 -22   2  11       49.84       47.75        2.20 o
 -20   2  11       50.48       46.95        2.15 o
 -18   2  11       14.99       11.62        1.65 o
 -16   2  11        5.08        2.18        1.45 o
 -14   2  11       45.37       38.50        1.86 o
 -12   2  11      136.57      132.36        2.62 o
 -10   2  11      153.60      155.85        2.62 o
  -8   2  11       15.45       15.85        1.31 o
  -6   2  11        1.66        5.04        1.17 <
  -4   2  11       15.55       16.31        1.34 o
  -2   2  11      109.56      112.28        2.31 o
   0   2  11      147.10      151.35        2.57 o
   2   2  11       46.11       48.64        1.81 o
   4   2  11        2.31        3.64        1.32 <
   6   2  11       22.10       22.38        1.68 o
   8   2  11       46.03       49.43        2.20 o
  10   2  11       16.28       22.07        2.39 o
  12   2  11       -0.39        6.29        2.43 <
  14   2  11      -11.72        0.50        2.79 <
  16   2  11       -2.08        6.80        3.20 <
  18   2  11       11.98       15.00        4.02 o
  20   2  11        5.52        8.39        4.06 <
  22   2  11       -2.57        0.38        4.12 <
 -33   3  11       78.03       73.08        8.02 o
 -31   3  11      104.23      107.95        5.84 o
 -29   3  11      210.05      212.84        7.08 o
 -27   3  11      296.21      295.67        6.14 o
 -25   3  11      309.72      304.67        5.24 o
 -23   3  11      323.37      308.65        5.05 o
 -21   3  11      405.47      397.93        4.99 o
 -19   3  11      828.18      800.33        7.22 o
 -17   3  11     1140.14     1118.44        9.04 o
 -15   3  11     1039.35     1028.77        9.40 o
 -13   3  11      788.27      781.58        7.86 o
 -11   3  11      850.29      847.06        8.26 o
  -9   3  11     1218.86     1239.52       11.13 o
  -7   3  11     1204.29     1214.30       10.98 o
  -5   3  11      987.55     1010.31        9.28 o
  -3   3  11      604.45      627.52        6.29 o
  -1   3  11      591.55      597.33        6.40 o
   1   3  11      809.35      826.65        7.63 o
   3   3  11      656.25      659.09        6.28 o
   5   3  11      292.51      282.27        3.85 o
   7   3  11      158.00      156.64        2.89 o
   9   3  11       96.19       93.32        2.71 o
  11   3  11      145.74      146.22        4.16 o
  13   3  11      103.77      118.28        3.92 o
  15   3  11       39.29       46.86        3.88 o
  17   3  11       10.23       18.51        4.43 <
  19   3  11        7.19       13.81        4.78 <
  21   3  11        8.03       12.78        4.79 <
  23   3  11        7.27        7.64       11.79 <
 -32   4  11       18.07       14.87        5.23 o
 -30   4  11       13.70       20.68        4.96 <
 -28   4  11       36.48       38.13        4.38 o
 -26   4  11       64.50       63.51        3.54 o
 -24   4  11       44.02       42.75        3.02 o
 -22   4  11       41.80       38.62        2.80 o
 -20   4  11       81.42       75.70        2.73 o
 -18   4  11      133.50      128.10        2.80 o
 -16   4  11      184.98      177.23        3.13 o
 -14   4  11       87.14       82.58        2.25 o
 -12   4  11       44.65       41.90        1.82 o
 -10   4  11       65.61       66.03        2.01 o
  -8   4  11      272.60      268.87        3.64 o
  -6   4  11      308.55      305.23        3.93 o
  -4   4  11      134.73      135.67        2.42 o
  -2   4  11       78.34       82.95        2.03 o
   0   4  11       85.58       82.87        2.19 o
   2   4  11      126.34      129.20        2.48 o
   4   4  11      180.19      181.82        3.23 o
   6   4  11       64.63       62.88        2.39 o
   8   4  11       27.48       27.70        2.11 o
  10   4  11       60.88       65.73        3.23 o
  12   4  11       64.33       72.06        3.89 o
  14   4  11       55.28       60.39        3.89 o
  16   4  11        5.16       11.29        3.50 <
  18   4  11       -4.85        1.37        4.42 <
  20   4  11        0.21        2.14        4.66 <
  22   4  11       10.07        9.65        7.91 <
 -31   5  11       80.15       85.66        6.30 o
 -29   5  11       83.48       86.83        6.12 o
 -27   5  11      122.11      126.38        5.41 o
 -25   5  11      224.71      221.48        5.59 o
 -23   5  11      298.83      298.79        5.86 o
 -21   5  11      400.10      386.54        5.82 o
 -19   5  11      338.58      330.60        5.01 o
 -17   5  11      350.22      340.63        4.89 o
 -15   5  11      503.72      489.04        6.50 o
 -13   5  11      699.01      693.18        8.80 o
 -11   5  11      763.79      752.66        8.28 o
  -9   5  11      639.19      650.62        7.14 o
  -7   5  11      579.44      580.87        6.64 o
  -5   5  11      458.49      450.39        4.86 o
  -3   5  11      500.90      504.91        5.25 o
  -1   5  11      463.99      464.19        5.07 o
   1   5  11      305.61      306.21        4.31 o
   3   5  11      257.15      248.20        4.05 o
   5   5  11      232.84      226.85        4.10 o
   7   5  11      125.34      122.70        3.24 o
   9   5  11      114.08      124.06        3.33 o
  11   5  11       61.87       64.54        3.45 o
  13   5  11       32.68       36.65        3.65 o
  15   5  11       21.79       26.94        3.69 o
  17   5  11       15.98       17.61        3.75 o
  19   5  11        3.40       10.68        5.26 <
  21   5  11        2.48        7.84        5.36 <
 -30   6  11       28.78       29.90        4.84 o
 -28   6  11       54.24       55.69        4.99 o
 -26   6  11       66.61       70.31        5.00 o
 -24   6  11      103.05      103.39        3.99 o
 -22   6  11      111.63      109.29        3.78 o
 -20   6  11       90.79       85.56        3.35 o
 -18   6  11      132.61      126.92        3.51 o
 -16   6  11      166.12      162.85        3.54 o
 -14   6  11      203.13      191.59        4.07 o
 -12   6  11      184.83      178.14        3.82 o
 -10   6  11      206.70      206.44        3.93 o
  -8   6  11      210.74      199.68        3.26 o
  -6   6  11      250.51      248.98        3.61 o
  -4   6  11      233.39      236.93        3.50 o
  -2   6  11      169.72      172.95        3.08 o
   0   6  11      160.62      164.21        3.33 o
   2   6  11      182.10      179.71        3.72 o
   4   6  11      147.99      147.40        3.61 o
   6   6  11      167.06      167.83        3.79 o
   8   6  11      125.39      123.09        3.69 o
  10   6  11       56.47       58.51        3.51 o
  12   6  11       50.93       53.41        3.68 o
  14   6  11       28.35       31.88        4.09 o
  16   6  11       23.10       27.44        4.04 o
  18   6  11       16.21       22.20        4.31 o
  20   6  11        2.39       14.47        5.13 <
 -29   7  11       47.64       56.83        5.14 o
 -27   7  11       47.41       55.45        4.91 o
 -25   7  11       57.91       60.07        4.16 o
 -23   7  11      137.10      136.26        4.39 o
 -21   7  11      183.01      180.50        4.39 o
 -19   7  11      194.45      193.39        4.24 o
 -17   7  11      188.64      189.00        3.88 o
 -15   7  11      188.77      187.31        3.73 o
 -13   7  11      232.52      231.58        4.41 o
 -11   7  11      294.51      299.20        4.35 o
  -9   7  11      268.08      265.23        4.06 o
  -7   7  11      207.34      205.23        3.55 o
  -5   7  11      247.23      249.38        3.89 o
  -3   7  11      262.44      263.74        4.12 o
  -1   7  11      215.60      222.97        3.81 o
   1   7  11      128.36      130.18        3.18 o
   3   7  11       65.97       64.26        2.74 o
   5   7  11       53.49       54.34        2.75 o
   7   7  11       94.48       94.84        3.69 o
   9   7  11       50.60       59.29        3.39 o
  11   7  11       34.34       39.08        3.38 o
  13   7  11       20.29       19.28        3.43 o
  15   7  11        5.56        9.12        4.51 <
  17   7  11        0.64        7.13        4.67 <
  19   7  11       -1.70        5.40        4.81 <
 -28   8  11       48.81       45.36        5.05 o
 -26   8  11       54.72       58.59        4.72 o
 -24   8  11       80.98       79.73        4.30 o
 -22   8  11      115.59      112.52        4.49 o
 -20   8  11      157.18      152.98        4.10 o
 -18   8  11      127.30      122.20        3.57 o
 -16   8  11      143.74      136.04        3.41 o
 -14   8  11      230.35      225.26        4.03 o
 -12   8  11      274.89      272.85        4.25 o
 -10   8  11      207.62      201.62        4.05 o
  -8   8  11      157.49      152.96        3.49 o
  -6   8  11      135.09      135.49        3.68 o
  -4   8  11      245.70      228.51        5.03 o
  -2   8  11      305.22      322.88        5.10 o
   0   8  11      243.39      246.83        4.68 o
   2   8  11      122.47      128.91        4.31 o
   4   8  11      122.77      117.56        4.61 o
   6   8  11      128.81      129.03        4.57 o
   8   8  11      125.72      127.15        4.67 o
  10   8  11       82.00       85.18        4.63 o
  12   8  11       29.99       33.27        3.99 o
  14   8  11       20.58       31.59        4.20 o
  16   8  11       29.58       37.21        5.23 o
  18   8  11       23.08       27.30        5.27 o
 -27   9  11       29.82       33.84        5.59 o
 -25   9  11       30.99       37.25        3.81 o
 -23   9  11       17.51       17.23        3.26 o
 -21   9  11       22.86       23.71        3.10 o
 -19   9  11       55.07       58.71        3.19 o
 -17   9  11       87.72       91.88        3.45 o
 -15   9  11       95.07       93.55        3.49 o
 -13   9  11       64.11       58.13        2.87 o
 -11   9  11       40.28       39.68        2.48 o
  -9   9  11       80.69       84.80        3.48 o
  -7   9  11      112.60      112.54        3.69 o
  -5   9  11       63.98       62.23        3.11 o
  -3   9  11       34.45       35.58        2.49 o
  -1   9  11       29.59       33.22        3.33 o
   1   9  11       50.01       47.90        3.94 o
   3   9  11       47.76       60.55        4.21 o
   5   9  11       40.27       43.09        4.18 o
   7   9  11        5.58       10.54        4.00 <
   9   9  11        7.05        6.85        4.26 <
  11   9  11       -0.32        5.96        4.56 <
  13   9  11       -2.82        6.15        4.64 <
  15   9  11        2.50        5.49        4.97 <
  17   9  11       -1.60        3.22        6.34 <
 -26  10  11       60.41       64.40        5.17 o
 -24  10  11       66.76       71.32        5.04 o
 -22  10  11       83.13       81.48        4.93 o
 -20  10  11       97.09       91.17        4.84 o
 -18  10  11      120.91      128.56        4.75 o
 -16  10  11      156.03      148.11        4.83 o
 -14  10  11      124.53      125.37        4.40 o
 -12  10  11      136.80      127.97        4.34 o
 -10  10  11      173.82      162.16        4.60 o
  -8  10  11      203.65      197.70        4.86 o
  -6  10  11      232.20      231.35        8.22 o
  -4  10  11      164.17      165.17        5.31 o
  -2  10  11      106.97      107.83        4.28 o
   0  10  11      117.83      119.21        4.58 o
   2  10  11      138.86      153.93        5.17 o
   4  10  11      125.35      133.04        5.58 o
   6  10  11       86.69       95.81        5.39 o
   8  10  11       51.40       60.89        5.17 o
  10  10  11       36.49       47.37        5.20 o
  12  10  11       51.70       53.79        5.63 o
  14  10  11       26.56       38.75        5.42 o
 -23  11  11        8.84       12.06        3.93 <
 -21  11  11        6.88        6.69        3.53 <
 -19  11  11        0.02        1.99        3.34 <
 -17  11  11        0.38        5.07        3.12 <
 -15  11  11       15.72       15.60        3.20 o
 -13  11  11       18.03       18.88        3.07 o
 -11  11  11        7.88       12.28        3.32 <
  -9  11  11        1.12        3.62        3.10 <
  -7  11  11        6.61        5.75        3.17 <
  -5  11  11       13.78       14.37        3.31 o
  -3  11  11        4.55       12.37        3.27 <
  -1  11  11        9.84        6.57        3.07 o
   1  11  11       -2.65        3.21        3.04 <
   3  11  11       -3.40        2.76        3.19 <
   5  11  11        2.49        4.66        3.45 <
   7  11  11       -4.12        5.04        3.55 <
   9  11  11       -5.25        0.88        3.81 <
  11  11  11       -1.06        0.43        4.68 <
  13  11  11       -3.73        1.04        4.80 <
 -20  12  11       72.80       68.33        4.62 o
 -18  12  11       81.81       77.68        5.44 o
 -16  12  11       73.10       77.46        5.01 o
 -14  12  11       92.20       87.13        5.11 o
 -12  12  11      114.04       98.13        5.40 o
 -10  12  11      120.42      106.81        5.32 o
  -8  12  11      118.46      114.21        5.27 o
  -6  12  11      106.07      102.27        6.65 o
  -4  12  11       85.88       94.83        4.74 o
  -2  12  11       85.98       92.31        4.96 o
   0  12  11       88.93       93.28        4.76 o
   2  12  11       76.09       84.48        4.41 o
   4  12  11       52.19       63.59        4.31 o
   6  12  11       33.21       44.70        4.26 o
   8  12  11       26.04       42.43        4.27 o
  10  12  11       28.94       39.33        4.42 o
 -17  13  11        0.03        0.23        4.14 <
 -15  13  11        0.38        1.23        3.88 <
 -13  13  11       -2.46        0.03        3.67 <
 -11  13  11       -1.40        0.25        3.61 <
  -9  13  11       -2.78        0.14        3.42 <
  -7  13  11        1.55        0.08        3.50 <
  -5  13  11       -1.09        0.18        4.17 <
  -3  13  11       -1.95        0.03        3.37 <
  -1  13  11        1.81        0.23        3.58 <
   1  13  11       -0.36        0.02        3.62 <
   3  13  11       -0.11        0.99        3.77 <
   5  13  11        4.19        0.77        3.99 <
 -10  14  11       60.02       54.87        4.78 o
  -8  14  11       46.49       43.66        4.43 o
  -6  14  11       44.61       42.39        4.42 o
  -4  14  11       49.70       51.63        5.52 o
  -2  14  11       51.03       56.87        4.42 o
 -32   0  12       59.20       66.54        7.52 o
 -30   0  12       83.53       97.76        5.38 o
 -28   0  12       90.70       97.62        5.17 o
 -26   0  12       82.38       87.79        4.58 o
 -24   0  12      172.25      162.43        5.32 o
 -22   0  12      228.76      222.35        5.70 o
 -20   0  12      163.47      165.72        4.56 o
 -18   0  12      137.66      128.68        5.61 o
 -16   0  12       75.21       77.66        4.12 o
 -14   0  12      105.97      105.92        4.41 o
 -12   0  12      143.90      148.33        4.93 o
 -10   0  12       87.83       88.33        3.16 o
  -8   0  12       23.14       22.64        2.10 o
  -6   0  12        3.27        2.93        1.81 <
  -4   0  12       25.12       20.03        2.75 o
  -2   0  12        4.84        3.11        2.51 <
   0   0  12        1.72        1.52        1.92 <
   2   0  12       15.68       16.15        2.36 o
   4   0  12       30.14       29.69        2.88 o
   6   0  12        4.19        6.95        2.43 <
   8   0  12       -2.22        4.02        2.61 <
  10   0  12       17.93       22.71        3.99 o
  12   0  12        3.94       15.13        4.12 <
  14   0  12       21.52       24.59        4.83 o
  16   0  12       16.16       17.34        5.12 o
  18   0  12        7.28       11.00        5.33 <
  20   0  12       15.70       23.20        5.78 <
  22   0  12       19.92       19.95        6.84 <
 -33   1  12       -4.22        1.00        3.73 <
 -31   1  12        2.55        7.99        3.71 <
 -29   1  12       -1.66        2.84        2.68 <
 -27   1  12       -5.42        0.28        2.42 <
 -25   1  12       -2.98        0.20        2.17 <
 -23   1  12       -0.13        1.17        2.02 <
 -21   1  12       19.74       22.13        2.11 o
 -19   1  12        5.08        6.19        1.74 <
 -17   1  12        4.77        6.59        1.76 <
 -15   1  12       -3.13        0.08        1.56 <
 -13   1  12       25.71       28.75        1.84 o
 -11   1  12       98.69      102.14        2.36 o
  -9   1  12       15.58       13.90        1.38 o
  -7   1  12       15.11       15.35        1.36 o
  -5   1  12       43.83       47.57        1.74 o
  -3   1  12        6.81        6.48        1.32 o
  -1   1  12       91.91       90.51        2.20 o
   1   1  12       18.10       19.31        1.41 o
   3   1  12        0.91        0.04        1.41 <
   5   1  12        7.45        6.89        1.63 o
   7   1  12       -3.48        0.10        1.74 <
   9   1  12        6.43       10.87        2.51 <
  11   1  12       -7.38        0.24        2.59 <
  13   1  12        9.13       13.18        3.15 <
  15   1  12       -5.86        0.65        3.15 <
  17   1  12       -7.77        0.11        3.38 <
  19   1  12       -0.73        3.78        4.07 <
  21   1  12       -2.62        0.04        4.07 <
 -32   2  12       62.91       56.27        6.11 o
 -30   2  12       67.44       70.26        3.90 o
 -28   2  12       97.51       98.40        3.99 o
 -26   2  12      144.08      133.86        4.54 o
 -24   2  12      113.72      109.21        3.55 o
 -22   2  12      103.08       99.68        3.19 o
 -20   2  12      149.02      148.95        3.05 o
 -18   2  12      154.48      157.50        3.37 o
 -16   2  12      187.66      181.27        3.71 o
 -14   2  12      104.42      103.44        2.48 o
 -12   2  12       31.99       33.34        1.70 o
 -10   2  12       35.83       34.53        1.66 o
  -8   2  12       53.16       52.60        1.85 o
  -6   2  12       46.19       45.42        1.76 o
  -4   2  12        3.74        3.67        1.20 o
  -2   2  12        1.11        1.09        1.18 <
   0   2  12       12.70       11.63        1.39 o
   2   2  12        2.60        2.54        1.29 <
   4   2  12       -0.16        0.52        1.48 <
   6   2  12        6.18        8.69        1.65 o
   8   2  12       15.87       21.54        2.02 o
  10   2  12        6.48       12.83        2.61 <
  12   2  12       18.11       22.17        3.15 o
  14   2  12        7.38       12.44        3.17 <
  16   2  12        8.72       14.71        3.85 <
  18   2  12       16.30       22.86        4.30 o
  20   2  12       15.88       14.79        4.31 o
  22   2  12        1.52       13.74       10.84 <
 -33   3  12        8.41        6.20        8.80 <
 -31   3  12       -1.74        7.20        4.63 <
 -29   3  12        7.57       11.54        3.78 <
 -27   3  12        8.22        9.49        3.36 <
 -25   3  12        6.67        9.02        2.75 <
 -23   3  12       21.98       23.15        2.41 o
 -21   3  12       24.86       28.02        2.03 o
 -19   3  12       32.33       33.10        1.92 o
 -17   3  12       35.04       34.16        1.98 o
 -15   3  12       10.47       14.53        1.67 o
 -13   3  12       40.48       39.84        1.86 o
 -11   3  12       57.61       54.41        2.00 o
  -9   3  12       51.99       51.42        1.86 o
  -7   3  12       29.32       28.68        1.62 o
  -5   3  12       37.67       35.46        1.67 o
  -3   3  12       23.32       23.09        1.44 o
  -1   3  12       31.44       29.65        1.65 o
   1   3  12       26.99       27.37        1.76 o
   3   3  12        1.30        2.46        1.40 <
   5   3  12       -3.06        0.72        1.51 <
   7   3  12       -2.15        2.97        1.67 <
   9   3  12       -2.44        2.34        1.95 <
  11   3  12       -5.93        0.55        2.46 <
  13   3  12       -8.69        0.07        3.06 <
  15   3  12       -1.34        4.29        3.47 <
  17   3  12       -7.12        1.05        4.36 <
  19   3  12       -4.25        1.11        4.58 <
  21   3  12       -0.31        0.62        4.81 <
 -32   4  12       40.24       38.18        7.29 o
 -30   4  12       40.25       46.31        5.37 o
 -28   4  12       61.88       71.32        4.34 o
 -26   4  12       86.08       88.67        3.84 o
 -24   4  12       95.90       97.44        3.61 o
 -22   4  12       92.77       88.81        3.41 o
 -20   4  12       59.44       57.18        2.53 o
 -18   4  12       92.31       92.25        2.67 o
 -16   4  12      105.60      110.07        2.56 o
 -14   4  12       92.35       93.77        2.48 o
 -12   4  12       63.90       69.02        2.11 o
 -10   4  12       37.41       33.66        1.76 o
  -8   4  12       22.61       19.87        1.54 o
  -6   4  12       10.68       11.55        1.41 o
  -4   4  12        2.99        2.25        1.26 <
  -2   4  12        0.56        2.07        1.37 <
   0   4  12        0.49        0.69        1.36 <
   2   4  12       -1.02        0.18        1.34 <
   4   4  12        0.53        0.37        1.58 <
   6   4  12        7.25        7.34        1.86 o
   8   4  12       10.31       15.97        2.22 o
  10   4  12       15.51       19.98        3.11 o
  12   4  12        2.63        8.16        3.02 <
  14   4  12        5.35       11.26        3.41 <
  16   4  12        7.01       14.29        4.37 <
  18   4  12        2.51       10.81        4.68 <
  20   4  12        3.94       10.14        4.85 <
 -31   5  12       -3.77        7.96        5.56 <
 -29   5  12       -1.13       11.95        4.55 <
 -27   5  12       25.66       31.44        3.67 o
 -25   5  12       49.06       58.49        3.75 o
 -23   5  12       29.97       33.02        3.13 o
 -21   5  12       19.35       22.23        2.36 o
 -19   5  12       46.34       47.08        2.54 o
 -17   5  12       82.03       86.29        2.72 o
 -15   5  12      112.98      118.91        3.43 o
 -13   5  12       52.15       48.69        2.26 o
 -11   5  12       21.78       16.52        1.80 o
  -9   5  12       56.35       52.91        2.18 o
  -7   5  12      164.26      162.63        3.21 o
  -5   5  12      149.84      149.30        2.87 o
  -3   5  12       53.07       47.79        2.07 o
  -1   5  12        2.10        2.12        1.37 <
   1   5  12       10.35        9.42        1.77 o
   3   5  12       40.06       39.33        2.26 o
   5   5  12       22.78       25.31        2.22 o
   7   5  12       -6.92        1.16        1.99 <
   9   5  12       -6.01        1.23        2.18 <
  11   5  12       -1.86        0.03        3.00 <
  13   5  12       -7.05        0.90        3.17 <
  15   5  12       -3.42        0.21        3.46 <
  17   5  12       -3.09        5.57        5.01 <
  19   5  12        4.33        8.25        5.48 <
 -30   6  12       28.06       34.71        6.35 o
 -28   6  12       18.91       22.77        4.28 o
 -26   6  12       21.34       23.46        3.83 o
 -24   6  12       50.37       52.67        3.91 o
 -22   6  12       81.04       83.51        3.53 o
 -20   6  12       86.62       92.97        3.35 o
 -18   6  12       29.10       31.94        2.39 o
 -16   6  12        9.82       10.94        1.98 o
 -14   6  12       29.75       31.61        2.31 o
 -12   6  12       61.64       62.99        2.71 o
 -10   6  12       45.03       45.77        2.38 o
  -8   6  12        8.26        8.91        1.50 o
  -6   6  12        0.10        0.82        1.40 <
  -4   6  12        1.87        3.90        1.59 <
  -2   6  12       15.01       14.85        1.72 o
   0   6  12        3.43        3.31        1.77 <
   2   6  12        1.83        4.44        1.86 <
   4   6  12       23.97       24.14        2.36 o
   6   6  12        3.48        7.45        2.17 <
   8   6  12       -3.62        0.23        2.30 <
  10   6  12       -3.53        0.25        2.87 <
  12   6  12        0.42        5.52        3.14 <
  14   6  12        6.55       12.13        3.80 <
  16   6  12       15.73       11.30        4.20 o
  18   6  12        1.08        7.44        5.14 <
 -29   7  12       22.27       27.47        4.55 o
 -27   7  12       21.23       27.60        4.25 o
 -25   7  12       24.67       24.15        4.19 o
 -23   7  12       40.04       43.31        3.29 o
 -21   7  12       69.25       69.40        3.37 o
 -19   7  12       65.00       61.73        3.02 o
 -17   7  12       50.93       53.58        2.63 o
 -15   7  12       62.03       59.13        2.64 o
 -13   7  12      105.74      105.34        3.30 o
 -11   7  12      144.54      142.18        3.18 o
  -9   7  12       77.80       81.95        2.57 o
  -7   7  12       34.04       32.70        2.04 o
  -5   7  12       33.33       32.71        2.27 o
  -3   7  12       57.65       57.54        2.38 o
  -1   7  12       80.80       81.28        2.77 o
   1   7  12       35.91       35.15        2.35 o
   3   7  12       10.79        8.96        2.12 o
   5   7  12        1.36        3.27        2.14 <
   7   7  12        1.81        4.41        2.68 <
   9   7  12       -1.96        2.77        2.88 <
  11   7  12       -0.59        0.53        3.04 <
  13   7  12        0.65        4.99        3.35 <
  15   7  12        2.54        2.75        4.57 <
  17   7  12        2.12        0.57        4.97 <
 -28   8  12        7.45       19.08        4.30 <
 -26   8  12       22.30       19.25        4.30 o
 -24   8  12       -0.32        8.72        3.16 <
 -22   8  12       11.88       11.67        2.78 o
 -20   8  12       24.50       24.60        2.71 o
 -18   8  12       33.97       36.88        2.65 o
 -16   8  12       22.04       27.31        2.25 o
 -14   8  12        4.59        8.40        1.93 <
 -12   8  12       -2.61        3.29        1.91 <
 -10   8  12        5.96        7.27        1.97 o
  -8   8  12       10.71       12.44        1.95 o
  -6   8  12       10.47       12.17        1.71 o
  -4   8  12        0.90        1.02        1.64 <
  -2   8  12       -0.09        0.24        1.92 <
   0   8  12       -1.22        0.38        1.94 <
   2   8  12       -1.43        0.10        2.54 <
   4   8  12       -0.35        0.00        2.82 <
   6   8  12       -3.71        0.77        2.92 <
   8   8  12       -4.43        1.70        3.21 <
  10   8  12       -2.83        3.06        3.56 <
  12   8  12        0.93        4.66        3.81 <
  14   8  12       -4.06        3.83        3.97 <
  16   8  12       -1.29        2.92        4.68 <
 -27   9  12       13.87       26.74        5.20 <
 -25   9  12       24.57       31.20        4.32 o
 -23   9  12       35.69       36.64        4.28 o
 -21   9  12       35.66       40.63        3.97 o
 -19   9  12       54.59       56.28        3.50 o
 -17   9  12       72.62       65.70        3.43 o
 -15   9  12       59.85       56.09        3.11 o
 -13   9  12       59.28       56.13        2.92 o
 -11   9  12       64.37       59.54        2.87 o
  -9   9  12       64.40       64.28        3.32 o
  -7   9  12       67.66       61.90        3.37 o
  -5   9  12       61.00       53.07        3.87 o
  -3   9  12       32.15       37.02        3.04 o
  -1   9  12       17.02       18.86        3.27 o
   1   9  12       14.86       15.99        3.54 o
   3   9  12       12.03        9.99        3.81 o
   5   9  12        3.97        6.34        3.92 <
   7   9  12        2.48        2.06        4.00 <
   9   9  12       -5.12        0.01        4.34 <
  11   9  12       -4.89        0.48        4.62 <
  13   9  12       -6.03        0.81        4.76 <
  15   9  12       -0.83        2.05        6.24 <
 -24  10  12        2.36        7.76        3.90 <
 -22  10  12       -1.64        1.37        3.49 <
 -20  10  12       -2.69        0.28        3.22 <
 -18  10  12       -1.38        3.69        3.12 <
 -16  10  12        9.16       12.39        3.12 <
 -14  10  12        6.07       10.77        2.91 <
 -12  10  12        1.28        3.63        2.62 <
 -10  10  12       -3.09        0.13        2.57 <
  -8  10  12       -5.44        0.47        2.42 <
  -6  10  12        4.66        2.76        3.07 <
  -4  10  12       -0.33        0.92        3.06 <
  -2  10  12       -0.59        1.46        2.82 <
   0  10  12        0.03        0.48        3.02 <
   2  10  12       -2.00        0.91        3.79 <
   4  10  12       -2.56        1.44        3.83 <
   6  10  12       -5.07        0.04        4.10 <
   8  10  12       -2.13        4.09        4.43 <
  10  10  12        0.78        6.68        4.79 <
  12  10  12       -2.15        1.57        4.92 <
 -21  11  12       20.08       25.09        3.90 o
 -19  11  12       23.10       26.55        3.83 o
 -17  11  12       38.20       36.10        3.71 o
 -15  11  12       49.89       50.33        3.79 o
 -13  11  12       36.14       36.39        3.49 o
 -11  11  12       24.31       25.98        3.71 o
  -9  11  12       36.75       33.40        3.98 o
  -7  11  12       37.33       39.74        3.95 o
  -5  11  12       35.88       31.76        5.04 o
  -3  11  12       16.58       19.38        3.78 o
  -1  11  12        8.88        9.14        3.30 <
   1  11  12        2.83        5.79        3.31 <
   3  11  12        2.47        8.28        3.44 <
   5  11  12       -1.55        2.68        3.63 <
   7  11  12       -6.65        0.03        3.70 <
   9  11  12       -2.47        0.29        4.72 <
  11  11  12        0.14        0.11        4.86 <
 -18  12  12        0.62        0.02        4.09 <
 -16  12  12       -3.31        0.45        3.75 <
 -14  12  12       -2.27        0.03        3.53 <
 -12  12  12        1.47        0.39        3.61 <
 -10  12  12       -2.29        0.52        3.39 <
  -8  12  12       -2.54        0.00        3.42 <
  -6  12  12       -3.38        0.06        3.31 <
  -4  12  12        0.55        0.36        4.35 <
  -2  12  12       -1.86        1.17        3.61 <
   0  12  12       -4.31        0.10        3.33 <
   2  12  12       -0.94        1.46        3.54 <
   4  12  12       -3.78        1.50        3.62 <
   6  12  12       -5.59        0.67        3.82 <
   8  12  12       -3.76        0.05        3.82 <
 -15  13  12       12.47       12.91        4.20 o
 -13  13  12       15.10       19.80        4.02 o
 -11  13  12       28.05       26.30        4.24 o
  -9  13  12       17.79       16.87        3.95 o
  -7  13  12        7.24        7.70        3.74 <
  -5  13  12        8.37        6.60        3.77 <
  -3  13  12        9.73        9.57        4.56 <
  -1  13  12       13.60       11.52        3.98 o
   1  13  12        3.90        4.70        3.97 <
   3  13  12        2.32        0.06        3.85 <
 -33   1  13        2.52        1.78        5.51 <
 -31   1  13       -2.97        2.44        3.38 <
 -29   1  13       -7.45        1.13        3.06 <
 -27   1  13       -7.31        0.05        2.56 <
 -25   1  13        1.41        4.08        2.39 <
 -23   1  13        3.91        7.92        2.22 <
 -21   1  13       -0.57        3.78        2.02 <
 -19   1  13        5.36        9.75        2.43 <
 -17   1  13       30.13       35.15        2.57 o
 -15   1  13       77.24       83.22        2.81 o
 -13   1  13      109.30      110.76        2.93 o
 -11   1  13      100.50      101.42        2.72 o
  -9   1  13      101.63      103.59        2.73 o
  -7   1  13      140.47      139.76        2.71 o
  -5   1  13      188.49      191.62        3.17 o
  -3   1  13      208.64      209.78        3.35 o
  -1   1  13      171.96      167.37        3.22 o
   1   1  13      184.69      177.44        3.27 o
   3   1  13      202.78      201.59        3.96 o
   5   1  13      250.66      238.10        4.18 o
   7   1  13      231.66      227.55        4.35 o
   9   1  13      167.78      169.54        4.48 o
  11   1  13      142.92      147.36        4.49 o
  13   1  13      138.76      136.83        4.73 o
  15   1  13      132.16      131.69        5.12 o
  17   1  13      121.76      124.16        5.72 o
  19   1  13       99.96      102.53        5.62 o
  21   1  13       86.95       75.56       14.01 o
 -32   2  13       -1.76        1.15        4.81 <
 -30   2  13       -0.76        6.25        3.30 <
 -28   2  13       -5.73        1.77        3.04 <
 -26   2  13       -5.27        1.75        2.78 <
 -24   2  13       -7.35        0.29        2.18 <
 -22   2  13       -4.02        1.46        2.04 <
 -20   2  13        1.02        5.88        1.93 <
 -18   2  13       -6.32        0.01        1.82 <
 -16   2  13       10.01       13.83        1.98 o
 -14   2  13       -1.48        2.71        1.43 <
 -12   2  13       12.71       13.28        1.53 o
 -10   2  13       12.41       12.17        1.50 o
  -8   2  13       10.36       13.10        1.47 o
  -6   2  13       89.30       95.29        2.39 o
  -4   2  13       43.12       43.21        1.87 o
  -2   2  13        0.61        0.34        1.35 <
   0   2  13        2.39        2.53        1.42 <
   2   2  13        9.96       12.26        1.59 o
   4   2  13       70.09       78.11        2.54 o
   6   2  13       24.07       30.79        2.21 o
   8   2  13       -1.66        5.06        2.21 <
  10   2  13       -0.68        3.28        2.74 <
  12   2  13       14.82       18.79        3.47 o
  14   2  13       28.86       34.18        4.03 o
  16   2  13       13.17       14.32        4.05 o
  18   2  13       -0.04        1.01        4.07 <
  20   2  13        4.79        1.28        4.22 <
 -33   3  13        2.63        1.59        8.22 <
 -31   3  13       -5.04        0.12        4.12 <
 -29   3  13       -6.67        0.15        3.55 <
 -27   3  13       -7.25        0.28        3.18 <
 -25   3  13       -6.02        0.93        2.62 <
 -23   3  13       -2.63        1.28        2.12 <
 -21   3  13       25.96       31.65        2.11 o
 -19   3  13       28.66       33.45        2.04 o
 -17   3  13       21.38       22.56        1.98 o
 -15   3  13       17.14       19.36        1.77 o
 -13   3  13       38.54       41.97        1.96 o
 -11   3  13      113.85      114.61        2.63 o
  -9   3  13      150.88      150.12        2.85 o
  -7   3  13       97.86       99.52        2.45 o
  -5   3  13       91.11       94.25        2.43 o
  -3   3  13      154.02      152.54        2.79 o
  -1   3  13      266.47      259.00        3.79 o
   1   3  13      199.53      195.22        3.20 o
   3   3  13      146.32      142.82        3.14 o
   5   3  13       92.69       96.04        3.13 o
   7   3  13      110.13      114.11        3.23 o
   9   3  13      189.94      196.24        4.16 o
  11   3  13      185.37      182.49        5.52 o
  13   3  13      149.13      140.15        5.46 o
  15   3  13      104.19      104.83        6.01 o
  17   3  13       82.13       80.62        6.02 o
  19   3  13       60.13       71.30        5.84 o
 -32   4  13       -8.93        0.66        6.08 <
 -30   4  13       -9.91        0.46        4.56 <
 -28   4  13       -5.21        0.08        3.83 <
 -26   4  13        4.85        9.68        3.29 <
 -24   4  13        1.26        6.26        2.57 <
 -22   4  13       -4.08        0.99        2.24 <
 -20   4  13       -2.84        1.14        2.03 <
 -18   4  13       -3.65        0.41        1.78 <
 -16   4  13        2.56        5.27        1.65 <
 -14   4  13       -3.61        0.17        1.49 <
 -12   4  13       25.64       26.03        1.77 o
 -10   4  13       33.14       34.66        1.83 o
  -8   4  13        8.54        9.23        1.49 o
  -6   4  13        1.23        0.71        1.43 <
  -4   4  13        5.84        6.36        1.42 o
  -2   4  13       64.36       66.88        2.16 o
   0   4  13      124.62      129.83        3.08 o
   2   4  13       80.36       82.51        2.57 o
   4   4  13       16.77       19.62        2.01 o
   6   4  13       39.91       44.52        2.45 o
   8   4  13       61.88       59.48        3.27 o
  10   4  13       64.48       64.44        4.00 o
  12   4  13       39.54       41.98        3.88 o
  14   4  13       21.13       22.66        4.65 o
  16   4  13       13.77       23.34        4.73 <
  18   4  13       28.49       33.53        5.20 o
  20   4  13       22.82       20.46       12.69 <
 -31   5  13        9.50        2.27        8.53 <
 -29   5  13      -11.41        0.08        5.13 <
 -27   5  13       -9.16        0.27        3.12 <
 -25   5  13       -4.56        0.60        2.98 <
 -23   5  13       -1.79        1.14        2.70 <
 -21   5  13       -5.07        0.70        2.15 <
 -19   5  13       11.35       15.79        2.29 o
 -17   5  13       28.61       34.08        2.60 o
 -15   5  13       21.75       26.12        2.39 o
 -13   5  13       24.08       25.43        2.08 o
 -11   5  13       35.78       35.32        2.08 o
  -9   5  13       69.56       67.89        2.53 o
  -7   5  13      138.43      136.53        2.94 o
  -5   5  13      115.91      113.35        2.76 o
  -3   5  13       75.56       73.09        2.48 o
  -1   5  13       58.67       55.86        2.39 o
   1   5  13      106.20      106.81        2.96 o
   3   5  13      127.49      126.09        3.34 o
   5   5  13      155.60      154.39        3.87 o
   7   5  13      132.81      127.82        3.65 o
   9   5  13       75.57       74.60        3.32 o
  11   5  13       79.63       81.10        4.29 o
  13   5  13       83.94       84.71        5.13 o
  15   5  13       70.89       75.91        6.24 o
  17   5  13       60.77       65.36        6.39 o
  19   5  13       65.25       50.21       13.95 o
 -30   6  13       -4.08        3.12        8.02 <
 -28   6  13       -1.71        2.38        4.03 <
 -26   6  13       -7.06        0.23        3.33 <
 -24   6  13       -1.92        1.98        3.25 <
 -22   6  13       -4.45        0.81        2.43 <
 -20   6  13       -4.56        0.03        2.18 <
 -18   6  13       -4.25        0.64        2.02 <
 -16   6  13       -3.67        0.14        2.09 <
 -14   6  13       -2.41        2.02        1.90 <
 -12   6  13       -0.44        3.34        1.91 <
 -10   6  13       16.84       19.20        1.88 o
  -8   6  13       24.78       29.80        1.86 o
  -6   6  13       39.51       34.24        2.00 o
  -4   6  13       49.65       45.59        2.19 o
  -2   6  13       56.13       56.61        2.59 o
   0   6  13       60.64       62.72        2.67 o
   2   6  13       69.75       71.98        2.93 o
   4   6  13       94.00       96.59        3.45 o
   6   6  13       77.69       79.96        3.25 o
   8   6  13       93.21      100.82        3.61 o
  10   6  13       77.03       78.12        4.10 o
  12   6  13       50.56       52.60        4.51 o
  14   6  13       38.18       44.14        4.52 o
  16   6  13       34.94       41.72        5.69 o
  18   6  13       21.19       33.11       12.33 <
 -29   7  13      -12.68        0.74        4.80 <
 -27   7  13       -7.70        0.45        3.84 <
 -25   7  13       -0.67        2.58        3.42 <
 -23   7  13       -3.73        0.41        2.76 <
 -21   7  13       -2.98        0.30        2.55 <
 -19   7  13       -3.17        0.42        2.22 <
 -17   7  13        4.64        7.28        2.19 <
 -15   7  13       41.29       41.47        2.49 o
 -13   7  13       36.03       36.63        2.28 o
 -11   7  13       16.48       15.24        1.98 o
  -9   7  13       23.94       21.64        2.01 o
  -7   7  13       31.04       31.45        2.12 o
  -5   7  13       57.74       55.25        2.51 o
  -3   7  13       57.40       53.87        2.83 o
  -1   7  13       50.50       47.16        2.55 o
   1   7  13       46.92       49.63        2.64 o
   3   7  13       84.63       87.09        3.28 o
   5   7  13       73.98       74.93        3.63 o
   7   7  13       51.71       50.97        3.62 o
   9   7  13       43.17       41.93        4.24 o
  11   7  13       36.30       37.27        3.81 o
  13   7  13       45.32       48.72        5.39 o
  15   7  13       46.98       50.49        5.60 o
  17   7  13       32.17       34.27        7.29 o
 -28   8  13       -4.00        3.32        4.85 <
 -26   8  13       -5.79        0.83        3.85 <
 -24   8  13       -4.46        0.15        3.19 <
 -22   8  13       -3.88        0.51        2.66 <
 -20   8  13       -0.18        4.70        2.55 <
 -18   8  13       -2.44        0.07        2.24 <
 -16   8  13        3.38        5.94        2.16 <
 -14   8  13        4.55        7.87        1.96 <
 -12   8  13        4.22        6.65        2.08 <
 -10   8  13       -2.98        1.48        1.94 <
  -8   8  13       10.10       12.08        1.87 o
  -6   8  13       59.26       65.20        2.50 o
  -4   8  13       84.00       83.46        3.07 o
  -2   8  13       60.00       59.67        2.60 o
   0   8  13       58.17       54.31        3.04 o
   2   8  13       66.50       69.94        4.00 o
   4   8  13       78.87       87.44        4.14 o
   6   8  13       95.95       97.70        4.76 o
   8   8  13       53.02       65.58        4.29 o
  10   8  13       59.76       64.03        4.71 o
  12   8  13       73.49       72.33        5.86 o
  14   8  13       58.48       66.32        5.68 o
 -25   9  13       -6.10        0.15        3.92 <
 -23   9  13       -3.05        2.40        3.62 <
 -21   9  13        3.90        6.13        3.00 <
 -19   9  13       -1.61        3.93        2.85 <
 -17   9  13       -3.77        1.03        2.63 <
 -15   9  13       -2.95        0.24        2.40 <
 -13   9  13        0.54        6.37        2.32 <
 -11   9  13       21.32       22.67        2.91 o
  -9   9  13       10.30       14.41        2.67 o
  -7   9  13       11.51       12.96        2.72 o
  -5   9  13       17.80       14.18        2.68 o
  -3   9  13       21.52       24.86        4.35 o
  -1   9  13       35.31       38.77        3.87 o
   1   9  13       30.47       29.97        4.23 o
   3   9  13        8.89        9.47        3.77 <
   5   9  13        4.28       12.24        4.11 <
   7   9  13       20.23       25.85        4.85 o
   9   9  13       31.45       35.97        5.24 o
  11   9  13       32.77       32.31        5.46 o
  13   9  13       15.05       16.66        5.51 <
 -24  10  13       -2.87        2.33        3.86 <
 -22  10  13       -8.66        0.00        3.38 <
 -20  10  13       -6.02        1.67        3.28 <
 -18  10  13       -0.54        0.23        3.20 <
 -16  10  13       -4.59        0.39        2.97 <
 -14  10  13        0.61        1.64        2.96 <
 -12  10  13        6.25       11.28        2.93 <
 -10  10  13       27.92       28.64        3.16 o
  -8  10  13       19.46       20.71        3.11 o
  -6  10  13        8.41       11.39        3.49 <
  -4  10  13       27.17       27.34        4.93 o
  -2  10  13       55.56       61.43        4.53 o
   0  10  13       59.61       71.86        4.25 o
   2  10  13       56.97       63.58        4.82 o
   4  10  13       46.33       52.35        4.90 o
   6  10  13       47.96       53.86        5.25 o
   8  10  13       67.55       74.24        5.81 o
  10  10  13       55.89       66.11        5.80 o
  12  10  13       40.16       44.38        6.19 o
 -21  11  13       -5.04        0.20        3.51 <
 -19  11  13        0.29        1.71        3.49 <
 -17  11  13        0.10        1.41        3.24 <
 -15  11  13        3.03        1.64        3.14 <
 -13  11  13        3.16        1.70        3.68 <
 -11  11  13        4.53        2.29        3.58 <
  -9  11  13        6.27        4.99        3.63 <
  -7  11  13        5.43        4.06        3.58 <
  -5  11  13        8.59        4.28        3.75 <
  -3  11  13       10.58        6.10        4.59 <
  -1  11  13        1.41        6.66        3.75 <
   1  11  13        4.62        6.88        3.53 <
   3  11  13        1.75        7.93        3.73 <
   5  11  13        5.25        6.50        3.77 <
   7  11  13       -3.26        8.15        3.84 <
   9  11  13        9.82        7.58        5.02 <
 -18  12  13       -3.28        0.99        4.13 <
 -16  12  13       -2.50        2.38        3.83 <
 -14  12  13        0.17        1.42        3.77 <
 -12  12  13        1.67        3.47        3.81 <
 -10  12  13        8.71        9.76        3.85 <
  -8  12  13       16.78       18.76        4.01 o
  -6  12  13       18.61       22.96        3.98 o
  -4  12  13       14.67       19.83        3.98 o
  -2  12  13       17.70       20.21        4.85 o
   0  12  13       25.25       30.76        4.36 o
   2  12  13       36.80       43.62        4.29 o
   4  12  13       50.45       49.71        4.65 o
 -11  13  13       -0.45        0.25        3.81 <
  -9  13  13       -3.78        0.11        3.73 <
  -7  13  13        3.04        0.75        3.91 <
  -5  13  13       -1.29        1.63        3.83 <
  -3  13  13       -1.53        0.72        3.86 <
  -1  13  13       -2.36        0.26        4.35 <
 -32   0  14       -2.62       17.71        5.80 <
 -30   0  14       11.62       15.61        4.92 <
 -28   0  14       29.91       34.31        4.90 o
 -26   0  14      103.42       98.15        5.64 o
 -24   0  14      120.26      123.74        5.54 o
 -22   0  14      129.31      127.40        5.20 o
 -20   0  14      102.14       92.50        4.74 o
 -18   0  14       90.72       90.65        5.40 o
 -16   0  14      309.46      297.30        8.36 o
 -14   0  14      458.94      459.06       10.17 o
 -12   0  14      446.06      430.99        9.91 o
 -10   0  14      339.25      337.68        8.21 o
  -8   0  14      340.35      351.42        8.20 o
  -6   0  14      493.22      509.38       10.30 o
  -4   0  14      709.28      700.56       13.60 o
  -2   0  14      537.04      565.19       11.17 o
   0   0  14      428.43      431.46        8.30 o
   2   0  14      460.77      469.69        8.88 o
   4   0  14      702.84      700.20       12.12 o
   6   0  14      724.36      711.81       10.99 o
   8   0  14      568.44      542.70       13.85 o
  10   0  14      339.10      331.11        8.93 o
  12   0  14      214.24      214.75        7.77 o
  14   0  14      283.57      277.41        9.17 o
  16   0  14      278.98      251.59       11.45 o
  18   0  14      220.85      196.61        9.09 o
 -33   1  14        3.36        0.38        8.20 <
 -31   1  14       -2.41        0.39        3.69 <
 -29   1  14       -4.02        0.34        3.44 <
 -27   1  14       -4.05        0.38        2.85 <
 -25   1  14        3.05        9.47        2.68 <
 -23   1  14       10.11       11.55        2.46 o
 -21   1  14        3.26        0.45        2.16 <
 -19   1  14        5.41        0.40        2.55 <
 -17   1  14       13.75        9.02        2.86 o
 -15   1  14       20.50       18.71        2.57 o
 -13   1  14       19.24       15.21        2.33 o
 -11   1  14        5.87        0.26        2.07 <
  -9   1  14        6.38        0.93        2.05 o
  -7   1  14       41.71       38.14        2.56 o
  -5   1  14       63.47       60.58        2.86 o
  -3   1  14       16.10       13.64        2.33 o
  -1   1  14        1.61        0.61        1.82 <
   1   1  14        1.18        1.36        1.78 <
   3   1  14       17.42       22.01        2.30 o
   5   1  14       23.76       27.39        2.40 o
   7   1  14        9.43       12.32        2.48 o
   9   1  14       -3.94        0.58        2.75 <
  11   1  14        1.22        3.79        3.10 <
  13   1  14        4.75        9.01        3.37 <
  15   1  14       12.97        7.69        4.16 o
  17   1  14        3.93        2.70        4.29 <
  19   1  14        2.96        0.18        6.96 <
 -32   2  14        9.59       16.88        4.61 <
 -30   2  14       20.30       30.98        3.68 o
 -28   2  14       32.58       40.03        3.66 o
 -26   2  14       36.87       40.02        3.35 o
 -24   2  14       69.16       72.44        3.40 o
 -22   2  14      103.57      107.51        3.52 o
 -20   2  14      169.24      158.34        3.95 o
 -18   2  14      236.49      229.64        5.34 o
 -16   2  14      195.82      192.85        4.15 o
 -14   2  14      238.54      233.60        4.34 o
 -12   2  14      311.74      308.66        4.97 o
 -10   2  14      355.14      360.47        4.72 o
  -8   2  14      399.90      414.19        5.08 o
  -6   2  14      458.62      472.10        5.53 o
  -4   2  14      453.54      461.02        5.59 o
  -2   2  14      569.87      576.76        6.17 o
   0   2  14      607.25      609.33        6.68 o
   2   2  14      541.96      540.19        6.36 o
   4   2  14      429.30      423.16        5.75 o
   6   2  14      422.36      417.50        5.96 o
   8   2  14      409.23      404.24        6.10 o
  10   2  14      404.60      394.45        8.58 o
  12   2  14      387.30      368.08        7.93 o
  14   2  14      249.45      233.89        7.57 o
  16   2  14      198.10      185.33        6.65 o
  18   2  14      149.59      137.80        6.42 o
 -31   3  14       -0.07        4.06        3.86 <
 -29   3  14       -1.64        3.77        3.65 <
 -27   3  14       -1.54        4.46        3.43 <
 -25   3  14       -2.41        6.09        3.07 <
 -23   3  14        6.71        9.02        2.88 <
 -21   3  14       32.04       31.55        2.39 o
 -19   3  14       34.72       36.42        2.70 o
 -17   3  14       40.40       43.37        2.55 o
 -15   3  14       54.63       56.08        2.33 o
 -13   3  14       47.12       53.66        2.18 o
 -11   3  14       75.08       75.15        2.44 o
  -9   3  14      101.40      105.18        2.70 o
  -7   3  14       83.41       89.68        2.52 o
  -5   3  14       97.37       98.40        2.72 o
  -3   3  14      110.56      113.58        2.65 o
  -1   3  14       96.51       99.36        2.67 o
   1   3  14      104.12      107.57        2.69 o
   3   3  14       83.40       85.78        2.81 o
   5   3  14       53.30       59.86        2.90 o
   7   3  14       32.81       38.74        2.66 o
   9   3  14       47.97       53.10        3.84 o
  11   3  14       42.76       39.99        4.02 o
  13   3  14       34.69       40.46        4.78 o
  15   3  14       19.41       25.77        4.85 o
  17   3  14       16.00       12.69        5.14 o
  19   3  14        3.31        9.94       11.62 <
 -30   4  14       15.41       23.37        4.49 o
 -28   4  14       30.03       32.87        4.56 o
 -26   4  14       38.84       38.28        4.38 o
 -24   4  14       37.08       38.77        4.05 o
 -22   4  14       73.28       74.17        3.60 o
 -20   4  14      149.25      151.28        4.15 o
 -18   4  14      160.65      164.65        5.11 o
 -16   4  14      149.21      148.06        3.60 o
 -14   4  14      138.72      136.73        3.19 o
 -12   4  14      189.16      188.76        3.53 o
 -10   4  14      342.16      337.34        4.69 o
  -8   4  14      402.76      403.21        5.18 o
  -6   4  14      302.92      307.94        4.12 o
  -4   4  14      308.52      309.07        4.21 o
  -2   4  14      339.79      340.39        4.58 o
   0   4  14      437.94      444.03        5.10 o
   2   4  14      444.71      447.59        5.32 o
   4   4  14      359.03      347.64        5.63 o
   6   4  14      268.39      266.54        5.03 o
   8   4  14      294.45      285.62        5.63 o
  10   4  14      304.16      295.22        6.61 o
  12   4  14      261.84      243.70        7.59 o
  14   4  14      200.93      186.45        7.33 o
  16   4  14      117.85      118.74        6.52 o
  18   4  14       98.78       95.58       15.03 o
 -31   5  14        6.72        6.31        8.56 <
 -29   5  14       11.63       16.17        4.80 <
 -27   5  14       14.40       15.41        4.69 o
 -25   5  14        4.82        9.19        3.10 <
 -23   5  14       17.77       19.89        3.30 o
 -21   5  14       44.85       49.02        3.49 o
 -19   5  14       83.48       83.80        3.25 o
 -17   5  14       81.73       79.65        3.47 o
 -15   5  14       61.56       59.47        3.04 o
 -13   5  14      112.60      110.45        3.18 o
 -11   5  14      241.35      243.17        4.28 o
  -9   5  14      259.69      251.36        4.43 o
  -7   5  14      186.64      184.76        3.51 o
  -5   5  14      118.69      118.34        3.00 o
  -3   5  14      146.13      145.37        3.30 o
  -1   5  14      240.40      244.13        4.25 o
   1   5  14      224.88      230.32        5.14 o
   3   5  14      152.01      157.73        4.48 o
   5   5  14      116.13      113.43        3.96 o
   7   5  14      127.23      118.50        4.45 o
   9   5  14      109.52      116.41        5.13 o
  11   5  14       90.59       90.54        5.21 o
  13   5  14       44.59       43.88        5.76 o
  15   5  14       33.71       32.63        5.77 o
  17   5  14       23.09       36.22       12.58 <
 -30   6  14        2.64        8.42        8.42 <
 -28   6  14        8.47       17.05        4.81 <
 -26   6  14       26.95       32.93        4.03 o
 -24   6  14       42.48       45.95        4.04 o
 -22   6  14       46.88       43.90        3.76 o
 -20   6  14       34.25       36.38        2.93 o
 -18   6  14       62.39       60.40        3.06 o
 -16   6  14      123.11      122.38        3.97 o
 -14   6  14      154.65      157.28        4.15 o
 -12   6  14      167.61      164.20        4.16 o
 -10   6  14      139.25      136.38        3.46 o
  -8   6  14      149.49      148.59        3.24 o
  -6   6  14      222.83      228.67        3.88 o
  -4   6  14      227.13      229.87        4.02 o
  -2   6  14      200.81      203.25        4.21 o
   0   6  14      174.89      176.39        4.56 o
   2   6  14      208.16      208.91        4.60 o
   4   6  14      250.70      262.46        5.13 o
   6   6  14      245.39      245.60        5.00 o
   8   6  14      164.72      164.07        4.53 o
  10   6  14      121.79      114.63        5.53 o
  12   6  14       95.48       99.64        5.33 o
  14   6  14       99.85      101.38        6.73 o
  16   6  14       88.59       91.35        8.82 o
 -27   7  14        7.50       15.87        4.21 <
 -25   7  14       30.85       44.28        4.00 o
 -23   7  14       39.46       47.85        3.76 o
 -21   7  14       28.26       32.07        3.00 o
 -19   7  14       44.22       45.49        3.05 o
 -17   7  14      104.78      102.69        3.51 o
 -15   7  14      175.04      179.29        4.41 o
 -13   7  14      178.92      179.92        3.91 o
 -11   7  14      121.81      119.06        3.29 o
  -9   7  14      148.43      149.51        3.52 o
  -7   7  14      242.19      239.99        4.41 o
  -5   7  14      322.91      329.72        5.20 o
  -3   7  14      282.09      283.44        4.93 o
  -1   7  14      174.92      179.36        4.56 o
   1   7  14      156.96      157.53        4.03 o
   3   7  14      183.47      191.69        4.92 o
   5   7  14      210.78      204.28        5.79 o
   7   7  14      161.02      156.71        5.04 o
   9   7  14       93.21       98.77        4.44 o
  11   7  14       77.88       78.22        4.98 o
  13   7  14       73.98       80.56        5.90 o
  15   7  14       69.10       69.20        8.03 o
 -26   8  14        5.45        9.24        4.09 <
 -24   8  14       14.46       17.82        3.60 o
 -22   8  14       22.05       24.52        3.14 o
 -20   8  14       27.56       31.23        2.98 o
 -18   8  14       40.90       40.69        2.97 o
 -16   8  14       39.19       40.32        2.78 o
 -14   8  14       59.76       55.54        3.21 o
 -12   8  14       64.83       65.88        3.16 o
 -10   8  14       68.13       72.62        3.15 o
  -8   8  14       78.91       82.22        2.89 o
  -6   8  14       84.10       88.62        2.96 o
  -4   8  14      101.12      105.43        3.18 o
  -2   8  14      103.18      108.32        3.66 o
   0   8  14       97.53      105.75        3.85 o
   2   8  14       88.12       93.24        4.63 o
   4   8  14       75.40       79.26        4.39 o
   6   8  14       75.49       72.88        4.73 o
   8   8  14       66.99       73.00        4.68 o
  10   8  14       67.79       68.42        5.00 o
  12   8  14       74.45       59.87        5.94 o
  14   8  14       49.91       40.07        7.71 o
 -25   9  14       11.05       16.16        4.99 <
 -23   9  14       30.17       33.44        4.36 o
 -21   9  14       56.76       57.11        3.93 o
 -19   9  14       56.25       59.89        3.76 o
 -17   9  14       75.57       72.95        3.81 o
 -15   9  14      114.46      109.53        4.16 o
 -13   9  14      136.94      134.84        4.17 o
 -11   9  14      162.15      157.36        5.17 o
  -9   9  14      154.99      152.77        5.00 o
  -7   9  14      160.15      161.89        5.05 o
  -5   9  14      192.69      198.11        5.34 o
  -3   9  14      231.05      237.07        9.54 o
  -1   9  14      207.48      216.57        9.36 o
   1   9  14      157.66      169.36        6.82 o
   3   9  14      136.86      140.07        6.13 o
   5   9  14      116.34      132.33        6.14 o
   7   9  14      106.87      126.17        6.33 o
   9   9  14      103.96      114.55        6.52 o
  11   9  14       79.15       87.99        6.41 o
 -22  10  14        7.83        7.84        3.77 <
 -20  10  14        9.17       14.24        3.74 <
 -18  10  14       12.57       13.77        3.57 o
 -16  10  14       15.03       14.92        3.46 o
 -14  10  14       11.16       13.14        3.25 o
 -12  10  14       15.98       19.10        3.20 o
 -10  10  14       36.23       33.00        3.51 o
  -8  10  14       30.86       32.35        4.07 o
  -6  10  14       19.93       24.94        4.08 o
  -4  10  14       20.06       28.73        4.20 o
  -2  10  14       27.25       35.49        5.41 o
   0  10  14       25.82       34.17        4.44 o
   2  10  14       29.39       29.13        4.64 o
   4  10  14       14.56       22.44        4.70 o
   6  10  14       12.51       21.09        4.87 <
   8  10  14       20.26       24.51        5.25 o
 -19  11  14       50.63       51.08        4.48 o
 -17  11  14       51.84       52.12        4.18 o
 -15  11  14       50.39       48.36        4.02 o
 -13  11  14       70.97       77.87        5.19 o
 -11  11  14      123.82      124.28        8.17 o
  -9  11  14      149.30      148.50        8.43 o
  -7  11  14      127.85      129.37        6.02 o
  -5  11  14       92.77       95.22        5.53 o
  -3  11  14       79.73       93.15        5.36 o
  -1  11  14      128.45      131.76        7.86 o
   1  11  14      138.41      144.73        6.19 o
   3  11  14      126.10      121.11        6.46 o
   5  11  14       84.28       97.39        5.29 o
   7  11  14       52.32       82.78        6.61 o
 -16  12  14        2.99        4.58        4.11 <
 -14  12  14        2.56        7.17        4.05 <
 -12  12  14        4.39        5.92        3.97 <
 -10  12  14       -0.38        2.44        3.82 <
  -8  12  14       -0.57        2.66        3.83 <
  -6  12  14        0.48        6.30        3.84 <
  -4  12  14        4.44        7.12        4.12 <
  -2  12  14        0.46        6.04        4.10 <
   0  12  14       -0.47        4.10        5.15 <
   2  12  14       -0.38        3.07        4.48 <
 -31   1  15       64.34       62.65        4.70 o
 -29   1  15       81.36       83.17        5.39 o
 -27   1  15      128.96      121.89        4.58 o
 -25   1  15      216.73      198.76        5.15 o
 -23   1  15      281.56      256.48        5.40 o
 -21   1  15      274.93      262.42        5.02 o
 -19   1  15      321.76      301.03        6.52 o
 -17   1  15      418.47      412.56        7.24 o
 -15   1  15      608.16      611.37        9.02 o
 -13   1  15      783.30      787.40       10.63 o
 -11   1  15      727.87      741.32       10.02 o
  -9   1  15      700.36      707.43        9.73 o
  -7   1  15      782.45      806.25       10.53 o
  -5   1  15      927.18      966.00       12.02 o
  -3   1  15      949.15      979.27       11.13 o
  -1   1  15      790.73      787.13        9.06 o
   1   1  15      649.29      650.68        8.04 o
   3   1  15      642.23      634.60        8.17 o
   5   1  15      661.84      653.69        7.37 o
   7   1  15      550.71      538.00        8.56 o
   9   1  15      373.64      345.62        7.35 o
  11   1  15      231.19      219.93        5.75 o
  13   1  15      179.20      176.82        6.20 o
  15   1  15      160.18      153.66        6.21 o
  17   1  15      120.03      120.59        5.99 o
 -32   2  15        3.46        5.59        5.04 <
 -30   2  15       -2.80        1.89        3.73 <
 -28   2  15       -0.93        2.26        3.40 <
 -26   2  15        7.81       10.29        3.36 <
 -24   2  15       21.75       21.65        2.93 o
 -22   2  15       23.09       26.33        2.72 o
 -20   2  15       12.60       12.10        3.03 o
 -18   2  15       10.07        9.06        2.71 o
 -16   2  15       37.03       38.36        2.99 o
 -14   2  15       58.18       53.95        3.21 o
 -12   2  15       37.57       34.29        2.50 o
 -10   2  15       18.11       16.85        2.13 o
  -8   2  15       10.58       10.76        2.04 o
  -6   2  15       35.32       37.47        2.78 o
  -4   2  15       47.23       52.94        2.65 o
  -2   2  15       36.86       38.56        2.62 o
   0   2  15       16.47       17.28        2.25 o
   2   2  15       13.97       15.90        2.37 o
   4   2  15       17.88       19.35        2.40 o
   6   2  15       10.22       15.04        2.71 o
   8   2  15        7.57        8.51        2.88 <
  10   2  15        7.74        7.37        3.47 <
  12   2  15        6.15        9.23        3.75 <
  14   2  15       17.70       12.66        4.26 o
  16   2  15        7.79        6.83        4.34 <
 -31   3  15       61.56       54.80        6.11 o
 -29   3  15       83.83       82.87        6.28 o
 -27   3  15      103.94      108.74        5.33 o
 -25   3  15      108.05      102.88        5.18 o
 -23   3  15      147.65      136.84        4.64 o
 -21   3  15      291.59      271.28        5.27 o
 -19   3  15      407.54      399.31        6.48 o
 -17   3  15      451.81      441.00        6.72 o
 -15   3  15      392.55      374.97        6.04 o
 -13   3  15      329.48      326.79        5.39 o
 -11   3  15      548.41      556.56        6.55 o
  -9   3  15      755.92      779.68        8.18 o
  -7   3  15      762.65      776.95        8.23 o
  -5   3  15      640.62      648.98        6.86 o
  -3   3  15      583.55      583.83        6.51 o
  -1   3  15      688.68      686.33        7.93 o
   1   3  15      717.02      719.87        7.89 o
   3   3  15      556.21      558.15        6.81 o
   5   3  15      338.22      329.40        6.40 o
   7   3  15      268.60      264.02        5.55 o
   9   3  15      304.63      295.25        6.87 o
  11   3  15      287.84      285.96        6.92 o
  13   3  15      198.47      188.65        7.29 o
  15   3  15      111.44      103.29        6.46 o
  17   3  15       50.22       53.93       13.00 o
 -30   4  15       27.70       27.77        6.73 o
 -28   4  15       34.33       30.46        5.28 o
 -26   4  15       13.11       18.83        4.54 <
 -24   4  15       26.66       23.49        4.55 o
 -22   4  15       45.74       46.62        3.69 o
 -20   4  15       92.08       96.88        4.11 o
 -18   4  15      121.65      112.14        4.92 o
 -16   4  15       47.74       49.81        2.75 o
 -14   4  15       50.46       49.57        2.43 o
 -12   4  15      110.59      104.26        3.03 o
 -10   4  15      152.42      150.25        3.37 o
  -8   4  15      165.28      160.88        3.46 o
  -6   4  15       67.91       70.89        2.43 o
  -4   4  15       48.13       46.31        2.28 o
  -2   4  15       75.92       74.14        2.67 o
   0   4  15      112.00      112.80        2.96 o
   2   4  15       77.05       78.18        2.69 o
   4   4  15       44.19       45.07        3.10 o
   6   4  15       33.04       36.82        3.02 o
   8   4  15       42.06       45.93        3.73 o
  10   4  15       46.52       48.92        4.70 o
  12   4  15       37.38       34.20        4.93 o
  14   4  15       12.00       12.60        4.89 <
  16   4  15        7.89        9.50        7.83 <
 -29   5  15       48.32       49.66        5.55 o
 -27   5  15       66.51       63.52        5.61 o
 -25   5  15      100.90       97.45        5.86 o
 -23   5  15      132.80      128.30        5.10 o
 -21   5  15      138.89      131.29        5.01 o
 -19   5  15      172.37      165.53        4.96 o
 -17   5  15      209.06      208.95        5.02 o
 -15   5  15      264.56      263.61        5.35 o
 -13   5  15      390.75      395.35        5.86 o
 -11   5  15      379.83      384.48        5.71 o
  -9   5  15      366.83      374.78        5.14 o
  -7   5  15      375.32      381.02        5.26 o
  -5   5  15      361.23      375.63        5.20 o
  -3   5  15      398.99      404.81        5.61 o
  -1   5  15      406.18      408.67        5.78 o
   1   5  15      359.15      358.27        6.06 o
   3   5  15      295.97      302.72        5.63 o
   5   5  15      281.44      281.32        5.77 o
   7   5  15      219.26      217.99        5.41 o
   9   5  15      161.79      160.30        5.95 o
  11   5  15      130.57      118.38        7.26 o
  13   5  15       79.18       89.66        6.63 o
  15   5  15       61.40       64.48        8.46 o
 -28   6  15       49.79       40.42        6.90 o
 -26   6  15       60.56       63.93        4.55 o
 -24   6  15       62.71       61.89        4.41 o
 -22   6  15       60.85       63.36        4.08 o
 -20   6  15       77.62       77.71        3.57 o
 -18   6  15      100.34       98.40        3.62 o
 -16   6  15      160.90      158.11        4.44 o
 -14   6  15      159.15      155.63        4.24 o
 -12   6  15      129.13      129.01        3.51 o
 -10   6  15      158.63      158.76        3.84 o
  -8   6  15      152.68      155.77        3.48 o
  -6   6  15      159.36      160.31        3.60 o
  -4   6  15      136.04      139.02        3.48 o
  -2   6  15      108.25      110.18        3.58 o
   0   6  15       96.17       99.96        3.61 o
   2   6  15      118.39      121.96        4.36 o
   4   6  15      105.34      105.70        4.38 o
   6   6  15       85.70       84.23        3.71 o
   8   6  15       61.62       62.28        4.67 o
  10   6  15       40.84       44.29        4.51 o
  12   6  15       35.46       34.75        5.76 o
  14   6  15       28.90       35.95        7.39 o
 -27   7  15       23.29       29.96        4.75 o
 -25   7  15       47.30       45.70        4.27 o
 -23   7  15       61.56       66.50        4.13 o
 -21   7  15       85.89       83.18        3.85 o
 -19   7  15       75.54       75.39        3.46 o
 -17   7  15       86.11       89.06        3.48 o
 -15   7  15      152.33      149.05        3.98 o
 -13   7  15      145.67      156.52        3.73 o
 -11   7  15      163.53      170.48        3.92 o
  -9   7  15      160.90      167.73        3.88 o
  -7   7  15      161.30      169.64        3.91 o
  -5   7  15      211.05      210.63        4.44 o
  -3   7  15      207.29      213.84        4.48 o
  -1   7  15      141.91      155.07        3.93 o
   1   7  15      130.83      128.87        4.45 o
   3   7  15      131.79      130.04        4.59 o
   5   7  15      122.98      124.00        4.67 o
   7   7  15      112.04      115.11        4.75 o
   9   7  15       80.71       77.81        5.01 o
  11   7  15       48.85       49.04        5.51 o
  13   7  15       37.93       37.80       12.12 o
 -26   8  15       45.72       45.09        6.14 o
 -24   8  15       81.52       79.35        4.62 o
 -22   8  15       85.97       89.37        3.96 o
 -20   8  15       85.36       81.04        3.83 o
 -18   8  15      118.77      106.43        4.04 o
 -16   8  15      156.15      142.94        4.20 o
 -14   8  15      185.34      179.52        4.72 o
 -12   8  15      162.28      160.20        4.43 o
 -10   8  15      101.11       98.97        3.75 o
  -8   8  15      113.35      120.01        3.45 o
  -6   8  15      179.15      190.70        4.05 o
  -4   8  15      205.79      212.47        4.85 o
  -2   8  15      158.41      165.15        4.06 o
   0   8  15      106.78      106.98        4.61 o
   2   8  15       73.98       75.53        5.37 o
   4   8  15       91.38       96.73        4.89 o
   6   8  15       82.30       98.10        4.92 o
   8   8  15       60.55       71.43        4.77 o
  10   8  15       49.29       51.27        5.46 o
  12   8  15       41.41       45.00        7.35 o
 -23   9  15       14.23       15.25        3.50 o
 -21   9  15       19.60       24.26        3.51 o
 -19   9  15       39.58       43.93        3.68 o
 -17   9  15       48.40       52.22        3.58 o
 -15   9  15       29.11       35.20        3.20 o
 -13   9  15       34.83       36.16        3.18 o
 -11   9  15       42.87       46.27        3.81 o
  -9   9  15       64.20       66.47        4.03 o
  -7   9  15       76.54       77.64        4.15 o
  -5   9  15       50.80       55.44        3.90 o
  -3   9  15       37.98       41.92        4.72 o
  -1   9  15       40.70       57.17        4.74 o
   1   9  15       47.95       58.60        6.53 o
   3   9  15       40.03       45.34        5.06 o
   5   9  15       21.22       31.47        4.97 o
   7   9  15       12.96       19.54        5.04 <
   9   9  15       10.64       20.16        5.20 <
 -20  10  15       96.53       91.71        5.21 o
 -18  10  15       92.29       89.62        4.86 o
 -16  10  15       80.61       84.03        4.55 o
 -14  10  15       97.93       96.56        4.75 o
 -12  10  15      136.74      131.13        5.15 o
 -10  10  15      178.25      165.84        6.71 o
  -8  10  15      140.51      139.34        8.06 o
  -6  10  15       82.84       99.63        5.35 o
  -4  10  15       96.82       96.59        7.50 o
  -2  10  15       95.76      108.92        5.82 o
   0  10  15      112.83      114.86        7.99 o
   2  10  15      100.88      105.96        7.46 o
   4  10  15       67.10       74.06        5.70 o
   6  10  15       57.19       63.49        5.77 o
 -17  11  15        3.89        7.32        3.50 <
 -15  11  15        9.29       13.27        3.48 <
 -13  11  15       11.09       12.58        4.22 <
 -11  11  15        4.38        8.79        4.05 <
  -9  11  15        0.91        6.86        3.94 <
  -7  11  15        7.09        7.58        4.04 <
  -5  11  15        9.26       11.68        4.21 <
  -3  11  15       15.65       13.97        4.44 o
  -1  11  15        5.25        8.32        4.35 <
   1  11  15        1.65        5.61        5.52 <
   3  11  15       -0.79        4.79        5.84 <
 -12  12  15       67.90       71.51        5.31 o
 -10  12  15       87.13       81.28        5.63 o
  -8  12  15       79.15       87.99        5.47 o
  -6  12  15       69.64       82.88        5.31 o
  -4  12  15       55.73       67.48        5.21 o
  -2  12  15       53.10       63.27        5.19 o
 -30   0  16      101.41       90.71        6.55 o
 -28   0  16      129.51      114.14        6.83 o
 -26   0  16      201.15      170.05        7.52 o
 -24   0  16      258.14      240.65        7.75 o
 -22   0  16      343.41      313.47        8.27 o
 -20   0  16      284.67      268.49        9.02 o
 -18   0  16      262.09      253.58        8.31 o
 -16   0  16      439.35      426.21       10.80 o
 -14   0  16      612.99      590.09       13.04 o
 -12   0  16      579.86      585.37       12.46 o
 -10   0  16      477.11      474.00       10.91 o
  -8   0  16      300.57      300.37        8.37 o
  -6   0  16      374.88      374.28        9.53 o
  -4   0  16      447.11      464.96       10.69 o
  -2   0  16      335.24      334.74        7.64 o
   0   0  16      199.58      191.60        6.11 o
   2   0  16      117.10      119.35        5.23 o
   4   0  16      140.47      143.30        5.93 o
   6   0  16      146.71      143.60        5.47 o
   8   0  16       87.64       94.20        5.95 o
  10   0  16       20.57       22.98        5.15 o
  12   0  16        1.49       11.52        4.95 <
  14   0  16       11.58       16.30        6.47 <
 -31   1  16        0.55        1.41        4.37 <
 -29   1  16        0.73        0.14        3.70 <
 -27   1  16        2.66        0.10        3.09 <
 -25   1  16        2.20        3.80        2.94 <
 -23   1  16        7.42        7.24        2.74 <
 -21   1  16        3.16        1.22        2.47 <
 -19   1  16        3.76        0.52        2.73 <
 -17   1  16        2.60        0.78        2.65 <
 -15   1  16        6.65        8.04        2.60 <
 -13   1  16       22.87       23.86        2.86 o
 -11   1  16       -1.31        2.02        2.34 <
  -9   1  16       -1.41        2.51        2.36 <
  -7   1  16       -4.11        0.18        2.32 <
  -5   1  16        3.48        2.49        2.47 <
  -3   1  16       20.92       21.73        2.53 o
  -1   1  16       12.28       11.77        2.20 o
   1   1  16        1.47        1.64        2.26 <
   3   1  16       -3.13        0.12        2.29 <
   5   1  16       -1.63        1.12        2.23 <
   7   1  16       -1.20        1.03        2.67 <
   9   1  16       -3.96        0.82        3.31 <
  11   1  16       -3.12        1.15        3.57 <
  13   1  16       -0.56        0.58        3.94 <
  15   1  16        3.22        1.07        4.24 <
 -30   2  16       94.75       83.84        5.12 o
 -28   2  16      136.49      117.96        5.33 o
 -26   2  16      167.09      145.67        5.52 o
 -24   2  16      199.59      179.05        4.89 o
 -22   2  16      224.23      210.14        4.96 o
 -20   2  16      309.43      306.44        6.56 o
 -18   2  16      418.38      404.12        7.58 o
 -16   2  16      381.31      370.60        7.02 o
 -14   2  16      346.09      340.34        6.60 o
 -12   2  16      366.17      359.22        6.71 o
 -10   2  16      387.65      387.39        6.84 o
  -8   2  16      496.46      500.66        7.94 o
  -6   2  16      397.22      406.80        7.03 o
  -4   2  16      258.38      269.44        5.12 o
  -2   2  16      231.25      229.93        4.53 o
   0   2  16      195.60      202.16        4.30 o
   2   2  16      186.40      180.98        4.42 o
   4   2  16      119.20      122.16        3.87 o
   6   2  16       74.50       72.78        3.69 o
   8   2  16       35.39       40.70        3.82 o
  10   2  16       38.57       44.08        4.16 o
  12   2  16       27.26       30.43        4.31 o
  14   2  16       12.58       15.64        4.32 <
  16   2  16        1.42        6.28       11.58 <
 -29   3  16        8.93        8.53        4.37 <
 -27   3  16        7.52        8.26        3.98 <
 -25   3  16       15.89        9.73        3.91 o
 -23   3  16       18.86       19.13        3.20 o
 -21   3  16       41.54       30.65        3.03 o
 -19   3  16       18.81       21.89        3.19 o
 -17   3  16       15.97       14.51        2.90 o
 -15   3  16       18.02       18.12        2.53 o
 -13   3  16       17.44       22.48        2.34 o
 -11   3  16       42.13       38.34        2.70 o
  -9   3  16       39.91       34.41        2.59 o
  -7   3  16       14.31       14.75        2.34 o
  -5   3  16       20.39       24.09        2.46 o
  -3   3  16       25.64       25.72        2.55 o
  -1   3  16       23.81       28.85        2.46 o
   1   3  16       21.16       21.59        2.54 o
   3   3  16       13.97       12.99        2.53 o
   5   3  16        6.92        8.20        2.68 <
   7   3  16       10.26       14.81        3.00 o
   9   3  16       10.93       14.25        3.64 o
  11   3  16       -1.55        7.79        4.37 <
  13   3  16       -4.90        4.22        4.52 <
  15   3  16       -5.09        1.66        7.22 <
 -30   4  16       54.25       58.27        7.30 o
 -28   4  16       82.65       85.91        6.18 o
 -26   4  16      108.33      104.94        6.30 o
 -24   4  16      110.66      114.72        5.93 o
 -22   4  16      162.10      144.32        6.45 o
 -20   4  16      203.26      200.48        5.52 o
 -18   4  16      249.76      253.06        6.56 o
 -16   4  16      282.33      274.09        5.86 o
 -14   4  16      256.22      255.24        5.51 o
 -12   4  16      243.14      239.61        4.32 o
 -10   4  16      305.69      298.12        4.81 o
  -8   4  16      271.90      276.28        4.24 o
  -6   4  16      219.46      224.89        3.87 o
  -4   4  16      182.17      184.82        3.64 o
  -2   4  16      169.36      165.06        3.61 o
   0   4  16      182.02      173.64        3.85 o
   2   4  16      142.64      138.67        4.28 o
   4   4  16       69.44       68.38        4.17 o
   6   4  16       30.91       33.06        3.65 o
   8   4  16       29.91       31.95        3.79 o
  10   4  16       20.96       29.02        4.55 o
  12   4  16       22.33       24.84        4.92 o
  14   4  16        9.86       10.50        7.42 <
 -29   5  16       28.24       26.24        6.52 o
 -27   5  16       35.26       34.03        5.24 o
 -25   5  16       27.39       27.72        4.83 o
 -23   5  16       26.42       21.61        4.55 o
 -21   5  16       32.69       32.79        3.57 o
 -19   5  16       53.66       54.76        3.71 o
 -17   5  16       56.46       60.61        4.01 o
 -15   5  16       32.44       36.28        3.01 o
 -13   5  16       36.84       34.65        2.61 o
 -11   5  16       58.86       58.41        2.86 o
  -9   5  16       79.53       83.88        2.88 o
  -7   5  16       78.43       83.33        2.85 o
  -5   5  16       35.51       38.18        2.46 o
  -3   5  16       25.69       23.49        2.39 o
  -1   5  16       32.78       35.36        2.58 o
   1   5  16       51.49       52.61        3.13 o
   3   5  16       50.16       48.81        3.66 o
   5   5  16       37.45       34.74        3.42 o
   7   5  16       15.16       18.63        3.83 o
   9   5  16       15.85       17.94        5.06 o
  11   5  16       11.70       15.11        5.30 <
  13   5  16       11.75        8.58       11.42 <
 -28   6  16       23.05       31.88        6.39 o
 -26   6  16       48.23       49.95        5.37 o
 -24   6  16       86.20       85.69        4.74 o
 -22   6  16      111.19      112.14        4.79 o
 -20   6  16       93.17       91.00        4.42 o
 -18   6  16       73.46       70.78        3.45 o
 -16   6  16      105.79      101.42        3.94 o
 -14   6  16      168.60      170.08        4.58 o
 -12   6  16      211.19      213.88        4.50 o
 -10   6  16      143.02      141.57        3.87 o
  -8   6  16       84.19       87.86        2.96 o
  -6   6  16       90.99       95.40        3.10 o
  -4   6  16      125.93      126.28        3.50 o
  -2   6  16      111.06      116.73        3.74 o
   0   6  16       63.37       62.94        3.28 o
   2   6  16       28.39       28.15        2.93 o
   4   6  16       30.41       33.00        3.44 o
   6   6  16       44.10       44.15        3.70 o
   8   6  16       30.03       33.01        4.33 o
  10   6  16       13.45       13.21        5.21 <
  12   6  16        5.59        3.01        6.71 <
 -25   7  16       46.88       45.10        4.33 o
 -23   7  16       47.43       50.63        4.15 o
 -21   7  16       44.21       39.86        3.90 o
 -19   7  16       49.96       45.45        3.38 o
 -17   7  16       62.60       64.19        3.00 o
 -15   7  16       87.46       90.42        3.46 o
 -13   7  16       79.28       80.69        3.27 o
 -11   7  16       45.89       48.67        2.82 o
  -9   7  16       37.33       43.61        2.74 o
  -7   7  16       61.06       64.28        3.02 o
  -5   7  16       91.67       90.59        3.45 o
  -3   7  16       84.83       84.72        3.46 o
  -1   7  16       51.55       53.02        3.12 o
   1   7  16       39.29       39.36        3.11 o
   3   7  16       43.11       42.39        3.32 o
   5   7  16       41.14       39.88        4.06 o
   7   7  16       29.50       30.57        4.23 o
   9   7  16       18.76       16.61        5.01 o
  11   7  16        4.09       13.19       10.65 <
 -24   8  16       23.15       22.43        3.79 o
 -22   8  16       25.28       28.07        3.77 o
 -20   8  16       44.19       44.79        3.38 o
 -18   8  16       54.58       56.56        3.31 o
 -16   8  16       43.09       43.43        3.13 o
 -14   8  16       33.56       35.32        3.21 o
 -12   8  16       33.85       36.23        3.10 o
 -10   8  16       51.49       51.54        3.27 o
  -8   8  16       61.51       66.18        3.33 o
  -6   8  16       47.43       51.58        2.85 o
  -4   8  16       26.51       27.97        2.70 o
  -2   8  16       21.74       20.40        2.97 o
   0   8  16       18.56       21.43        3.68 o
   2   8  16       24.43       25.23        3.92 o
   4   8  16       16.97       17.04        4.42 o
   6   8  16       10.87        8.55        4.46 <
   8   8  16        0.71        4.40        4.53 <
 -21   9  16       54.76       56.74        4.11 o
 -19   9  16       54.95       52.64        3.95 o
 -17   9  16       47.71       51.35        3.68 o
 -15   9  16       58.63       55.31        3.73 o
 -13   9  16       61.82       63.26        4.14 o
 -11   9  16       74.85       72.30        4.40 o
  -9   9  16       69.79       65.56        4.17 o
  -7   9  16       45.54       55.35        3.90 o
  -5   9  16       57.95       62.22        4.17 o
  -3   9  16       50.19       62.75        5.06 o
  -1   9  16       47.07       52.85        5.09 o
   1   9  16       37.98       41.37        5.25 o
   3   9  16       27.21       34.45        5.94 o
   5   9  16       30.88       32.55        6.55 o
   7   9  16       31.72       28.35        6.67 o
 -20  10  16       -3.65        6.65        5.75 <
 -18  10  16       12.03       14.00        3.80 o
 -16  10  16       14.06       18.54        3.67 o
 -14  10  16       10.37       10.39        3.44 o
 -12  10  16       -1.12        5.30        3.22 <
 -10  10  16        5.03        6.74        3.24 <
  -8  10  16        7.17        8.69        3.90 <
  -6  10  16        5.09        9.48        4.13 <
  -4  10  16        3.98        7.91        4.09 <
  -2  10  16        0.46        4.53        4.27 <
   0  10  16        4.14        5.45        4.55 <
   2  10  16        3.22        5.75        4.53 <
   4  10  16        0.24        2.87        5.81 <
 -15  11  16       41.57       40.86        5.05 o
 -13  11  16       39.52       44.15        4.96 o
 -11  11  16       41.13       50.82        4.92 o
  -9  11  16       50.83       55.51        5.16 o
  -7  11  16       44.82       50.13        4.92 o
  -5  11  16       30.06       33.40        4.72 o
  -3  11  16       25.26       30.94        4.76 o
  -1  11  16       32.47       37.77        5.04 o
 -29   1  17       38.74       36.88        4.31 o
 -27   1  17       34.87       36.93        3.66 o
 -25   1  17       45.10       45.29        3.60 o
 -23   1  17       59.31       58.04        3.52 o
 -21   1  17       61.54       57.05        4.04 o
 -19   1  17       39.89       44.02        3.58 o
 -17   1  17       29.35       27.25        3.07 o
 -15   1  17       23.50       26.37        2.95 o
 -13   1  17       31.20       31.93        3.07 o
 -11   1  17       16.87       17.95        2.80 o
  -9   1  17        2.33        5.74        2.51 <
  -7   1  17       -0.25        1.20        2.50 <
  -5   1  17       -3.20        0.45        2.19 <
  -3   1  17       -1.53        0.21        2.05 <
  -1   1  17       -0.14        2.11        2.19 <
   1   1  17        9.29        9.21        2.38 o
   3   1  17        5.52        9.17        2.41 <
   5   1  17        3.90        6.23        2.47 <
   7   1  17       -2.73        5.20        3.31 <
   9   1  17        0.25        9.37        3.54 <
  11   1  17        6.85       12.68        4.02 <
  13   1  17        8.87       11.71        4.22 <
 -30   2  17        5.85        1.71        5.26 <
 -28   2  17       -6.66        0.26        3.48 <
 -26   2  17       -2.90        0.48        3.41 <
 -24   2  17        0.80        3.76        2.84 <
 -22   2  17        3.36        9.43        2.71 <
 -20   2  17       -0.47        4.28        3.02 <
 -18   2  17       -5.36        0.57        2.77 <
 -16   2  17        1.22        4.06        2.78 <
 -14   2  17       10.52       11.32        2.83 o
 -12   2  17       12.25       15.68        2.83 o
 -10   2  17       -0.39        3.36        2.50 <
  -8   2  17       -2.84        1.26        2.45 <
  -6   2  17       -0.24        0.11        2.08 <
  -4   2  17       10.69       11.59        2.50 o
  -2   2  17       17.27       18.43        2.42 o
   0   2  17        4.03        7.02        2.27 <
   2   2  17       -0.35        0.14        2.41 <
   4   2  17       -0.02        1.38        2.59 <
   6   2  17       -1.42        0.04        2.85 <
   8   2  17       -0.26        1.04        3.49 <
  10   2  17       -7.96        0.30        3.62 <
  12   2  17       -5.93        0.36        3.83 <
  14   2  17      -17.85        0.39        9.72 <
 -29   3  17       28.31       31.36        5.60 o
 -27   3  17       46.73       47.55        4.73 o
 -25   3  17       39.65       39.10        4.47 o
 -23   3  17       19.26       23.01        3.76 o
 -21   3  17       31.15       27.39        3.00 o
 -19   3  17       45.71       45.12        3.51 o
 -17   3  17       63.98       64.46        3.82 o
 -15   3  17       33.04       30.96        3.24 o
 -13   3  17       -0.18        3.11        2.47 <
 -11   3  17        3.13        3.88        2.55 <
  -9   3  17        8.27       10.14        2.72 o
  -7   3  17        6.85        9.53        2.37 <
  -5   3  17       -2.08        0.59        2.23 <
  -3   3  17        4.98        7.52        2.51 <
  -1   3  17        4.45        5.38        2.32 <
   1   3  17       -0.60        0.02        2.32 <
   3   3  17       -3.85        0.39        2.61 <
   5   3  17        5.91        7.94        2.79 <
   7   3  17       15.99       20.53        3.22 o
   9   3  17        8.05       12.95        4.34 <
  11   3  17        0.65        5.47        4.46 <
  13   3  17      -10.44        3.89       10.79 <
 -28   4  17        5.72        9.39        6.09 <
 -26   4  17       12.38       10.13        4.86 <
 -24   4  17        6.83        8.73        4.45 <
 -22   4  17        5.44        7.22        3.99 <
 -20   4  17        7.54       11.67        4.28 <
 -18   4  17       13.22       17.00        4.45 o
 -16   4  17        6.62        8.35        3.24 <
 -14   4  17        8.94        9.96        2.70 o
 -12   4  17       10.62       12.39        2.64 o
 -10   4  17       17.11       20.79        2.53 o
  -8   4  17       29.09       32.78        2.42 o
  -6   4  17       15.38       15.02        2.25 o
  -4   4  17        0.45        2.72        2.29 <
  -2   4  17        2.83        2.37        2.23 <
   0   4  17        2.00        2.00        2.56 <
   2   4  17        2.23        4.54        3.05 <
   4   4  17        0.49        4.58        3.31 <
   6   4  17       -2.16        1.09        3.23 <
   8   4  17       -6.13        0.11        4.08 <
  10   4  17       -1.88        0.05        4.42 <
  12   4  17        2.31        0.22        7.19 <
 -27   5  17        4.07       14.62        5.99 <
 -25   5  17       18.30       23.78        4.77 o
 -23   5  17       29.71       33.09        4.74 o
 -21   5  17       22.91       24.10        4.15 o
 -19   5  17       15.90       15.37        3.46 o
 -17   5  17        5.38        9.41        3.26 <
 -15   5  17       13.52       16.83        3.29 o
 -13   5  17       29.62       29.88        2.65 o
 -11   5  17        4.96        8.95        2.08 <
  -9   5  17        0.31        0.51        2.03 <
  -7   5  17       -0.15        0.74        2.04 <
  -5   5  17       -1.17        0.17        1.95 <
  -3   5  17        2.67        2.58        2.18 <
  -1   5  17       -2.35        0.34        2.36 <
   1   5  17        5.03        7.01        2.88 <
   3   5  17        7.68        9.93        3.72 <
   5   5  17        1.22        5.79        3.60 <
   7   5  17        2.46        1.60        3.89 <
   9   5  17       -0.62        2.34        4.99 <
  11   5  17       -6.78        5.43       10.24 <
 -26   6  17        9.26       13.35        5.84 <
 -24   6  17        8.91       12.70        4.45 <
 -22   6  17        8.20       12.36        3.52 <
 -20   6  17       10.02       14.73        3.26 o
 -18   6  17       18.93       21.37        3.72 o
 -16   6  17       27.07       32.36        3.68 o
 -14   6  17       17.66       19.09        2.60 o
 -12   6  17        8.08       12.84        2.38 o
 -10   6  17       18.07       17.18        2.54 o
  -8   6  17       21.79       19.34        2.38 o
  -6   6  17       22.79       21.32        2.42 o
  -4   6  17       17.31       16.08        2.38 o
  -2   6  17        0.33        4.81        2.41 <
   0   6  17        6.69        5.75        2.64 <
   2   6  17        4.50        5.52        2.98 <
   4   6  17        0.71        1.82        2.99 <
   6   6  17        0.29        0.23        3.75 <
   8   6  17       -2.25        0.08        4.77 <
  10   6  17      -13.73        0.16        9.91 <
 -25   7  17        4.95        8.61        5.78 <
 -23   7  17        9.92       15.30        3.64 <
 -21   7  17       17.62       17.24        3.60 o
 -19   7  17        2.33        7.02        3.19 <
 -17   7  17       -1.29        2.63        2.49 <
 -15   7  17       -0.25        2.75        2.44 <
 -13   7  17        1.60        5.22        2.34 <
 -11   7  17        8.63        9.72        2.44 o
  -9   7  17        3.59        3.58        2.37 <
  -7   7  17       -0.60        0.10        2.32 <
  -5   7  17       -1.07        0.05        2.32 <
  -3   7  17        1.58        0.05        2.42 <
  -1   7  17        1.40        1.04        2.59 <
   1   7  17        0.20        1.49        2.72 <
   3   7  17       -0.82        3.22        3.53 <
   5   7  17       -0.60        1.24        3.54 <
   7   7  17       -0.42        0.51        4.60 <
   9   7  17      -21.95        1.58        9.85 <
 -22   8  17       13.88       19.43        3.64 o
 -20   8  17       19.02       20.11        3.53 o
 -18   8  17       15.57       16.78        2.99 o
 -16   8  17       15.32       15.11        2.86 o
 -14   8  17       22.53       23.18        3.15 o
 -12   8  17       20.25       24.55        3.03 o
 -10   8  17       17.61       16.01        2.98 o
  -8   8  17        6.59       12.32        2.79 <
  -6   8  17       14.94       11.54        2.52 o
  -4   8  17        8.26       10.67        2.89 <
  -2   8  17        7.28       12.90        2.90 <
   0   8  17        1.41        5.24        3.48 <
   2   8  17        0.67        1.44        3.47 <
   4   8  17        0.78        1.01        3.54 <
   6   8  17       -1.39        0.25        4.35 <
 -21   9  17       -7.72        0.84        5.80 <
 -19   9  17        2.93        6.74        3.26 <
 -17   9  17        5.84        9.56        3.20 <
 -15   9  17       -1.05        2.56        2.93 <
 -13   9  17       -4.57        0.20        3.24 <
 -11   9  17       -1.93        0.50        3.21 <
  -9   9  17       -0.47        0.72        3.22 <
  -7   9  17       -2.18        2.76        3.15 <
  -5   9  17       -4.02        0.00        3.92 <
  -3   9  17       -2.44        1.80        4.09 <
  -1   9  17       -3.17        0.51        4.35 <
   1   9  17       -1.67        0.04        4.28 <
   3   9  17       -4.26        0.21        4.47 <
 -16  10  17       12.92       14.73        3.73 o
 -14  10  17        7.85       12.27        3.50 <
 -12  10  17        8.56       12.70        3.41 <
 -10  10  17       10.54       14.55        4.26 <
  -8  10  17       10.79       12.37        4.44 <
  -6  10  17        4.61        8.07        4.06 <
  -4  10  17        6.86        5.58        4.40 <
  -2  10  17        1.16        2.74        4.34 <
   0  10  17       -1.50        2.57        4.44 <
 -28   0  18       -6.41        1.45        4.65 <
 -26   0  18        1.65        7.06        4.49 <
 -24   0  18       -3.11        3.42        4.11 <
 -22   0  18       -2.59        0.53        3.63 <
 -20   0  18        4.90        5.34        4.45 <
 -18   0  18       32.04       35.58        5.02 o
 -16   0  18       48.22       57.80        5.14 o
 -14   0  18       50.22       55.24        5.17 o
 -12   0  18       31.24       31.02        4.39 o
 -10   0  18       36.19       34.83        4.67 o
  -8   0  18      102.24       91.95        6.15 o
  -6   0  18       95.26       91.19        5.94 o
  -4   0  18       69.59       71.45        4.46 o
  -2   0  18       60.06       65.16        4.38 o
   0   0  18       71.68       77.27        4.85 o
   2   0  18      106.80      106.03        5.72 o
   4   0  18      112.55      106.88        5.28 o
   6   0  18       61.81       60.77        5.76 o
   8   0  18       47.22       49.55        6.79 o
  10   0  18       51.27       51.12        7.30 o
 -29   1  18       -6.82        0.01        5.00 <
 -27   1  18       -3.83        0.50        3.11 <
 -25   1  18       -9.62        0.20        2.92 <
 -23   1  18       -9.81        0.15        2.76 <
 -21   1  18       -2.72        0.86        3.02 <
 -19   1  18       -2.78        0.27        2.99 <
 -17   1  18       -2.94        0.48        2.79 <
 -15   1  18       -1.92        0.25        2.69 <
 -13   1  18       -2.55        1.17        2.74 <
 -11   1  18        2.92        0.14        2.80 <
  -9   1  18        2.63        1.75        2.74 <
  -7   1  18        4.35        4.72        2.67 <
  -5   1  18        2.53        2.90        2.50 <
  -3   1  18       -0.27        0.91        2.31 <
  -1   1  18        0.33        0.94        2.41 <
   1   1  18       -1.33        1.94        2.47 <
   3   1  18        3.03        5.56        2.77 <
   5   1  18        1.12        4.63        3.02 <
   7   1  18       -4.09        1.14        3.56 <
   9   1  18       -6.31        0.06        3.69 <
  11   1  18        1.48        0.92        4.45 <
 -28   2  18       -7.06        0.00        4.13 <
 -26   2  18       -5.78        0.13        3.41 <
 -24   2  18       -1.87        4.57        2.96 <
 -22   2  18        7.72       13.87        2.84 <
 -20   2  18        9.54       14.48        3.29 <
 -18   2  18        8.68       11.27        3.09 <
 -16   2  18       18.64       21.01        3.21 o
 -14   2  18       34.51       37.20        3.38 o
 -12   2  18       60.75       60.49        3.74 o
 -10   2  18       61.38       63.65        3.72 o
  -8   2  18       39.88       42.51        3.36 o
  -6   2  18       61.38       64.58        3.34 o
  -4   2  18       91.32       90.55        3.42 o
  -2   2  18       86.72       89.73        3.49 o
   0   2  18       71.91       73.09        3.46 o
   2   2  18       54.22       54.62        3.31 o
   4   2  18       49.29       52.11        3.57 o
   6   2  18       76.45       78.64        4.10 o
   8   2  18       73.99       75.11        4.79 o
  10   2  18       74.74       59.09        5.51 o
 -27   3  18       -8.37        0.26        4.07 <
 -25   3  18       -3.07        0.23        3.86 <
 -23   3  18       -7.10        0.32        3.54 <
 -21   3  18       -4.25        0.03        2.87 <
 -19   3  18        0.85        0.19        3.03 <
 -17   3  18       -2.44        0.26        2.88 <
 -15   3  18       -0.72        0.08        2.82 <
 -13   3  18        0.72        0.25        2.73 <
 -11   3  18       -2.48        0.28        2.64 <
  -9   3  18        3.33        3.90        2.79 <
  -7   3  18        7.41        7.58        2.50 o
  -5   3  18        4.41        5.10        2.45 <
  -3   3  18        4.19        5.81        2.33 <
  -1   3  18       10.74        8.27        2.59 o
   1   3  18        7.72        9.60        2.64 <
   3   3  18        9.64       13.22        3.22 o
   5   3  18        6.52        9.34        3.12 <
   7   3  18        5.72        6.23        4.36 <
   9   3  18        9.16        9.63        4.56 <
  11   3  18       -4.83       10.14       10.20 <
 -26   4  18       -9.21        0.26        4.45 <
 -24   4  18       -4.62        1.64        4.22 <
 -22   4  18        2.69        8.77        4.10 <
 -20   4  18        8.24       14.50        4.66 <
 -18   4  18        6.65       10.92        4.45 <
 -16   4  18        3.87        8.34        3.29 <
 -14   4  18       17.60       19.94        3.63 o
 -12   4  18       40.59       43.99        3.87 o
 -10   4  18       53.71       56.41        3.59 o
  -8   4  18       56.05       52.53        3.29 o
  -6   4  18       41.62       39.58        3.16 o
  -4   4  18       41.99       42.68        3.16 o
  -2   4  18       60.48       57.44        3.56 o
   0   4  18       59.59       58.56        3.64 o
   2   4  18       46.33       50.72        4.17 o
   4   4  18       47.43       52.49        3.98 o
   6   4  18       40.36       47.76        4.07 o
   8   4  18       50.20       50.34        6.02 o
  10   4  18       42.04       44.23        7.94 o
 -25   5  18       -6.72        1.47        4.44 <
 -23   5  18       -2.20        0.04        4.30 <
 -21   5  18       -5.03        0.16        3.67 <
 -19   5  18       -0.93        0.09        4.13 <
 -17   5  18       -1.02        0.10        4.20 <
 -15   5  18       -2.65        0.29        4.05 <
 -13   5  18       -0.17        3.54        2.46 <
 -11   5  18        4.26        7.71        2.46 <
  -9   5  18        6.14        4.28        2.49 <
  -7   5  18        3.67        2.26        2.74 <
  -5   5  18       11.08        6.64        3.05 o
  -3   5  18       22.00       21.61        3.38 o
  -1   5  18       25.38       29.41        4.00 o
   1   5  18       25.28       25.61        4.07 o
   3   5  18       12.35       15.17        4.08 o
   5   5  18       14.56       15.52        4.00 o
   7   5  18       21.71       21.92        5.32 o
   9   5  18       23.31       20.79       11.16 <
 -24   6  18       -7.44        0.50        5.55 <
 -22   6  18       -6.43        0.10        4.05 <
 -20   6  18       -7.45        2.94        3.84 <
 -18   6  18       13.87       18.85        3.84 o
 -16   6  18       19.90       25.47        3.19 o
 -14   6  18        8.57       12.53        3.00 <
 -12   6  18        8.77        6.64        2.86 o
 -10   6  18       12.69       15.42        2.63 o
  -8   6  18       40.71       38.72        2.79 o
  -6   6  18       39.13       39.96        2.81 o
  -4   6  18       26.21       24.61        2.91 o
  -2   6  18       22.38       19.81        3.31 o
   0   6  18       32.83       35.12        3.63 o
   2   6  18       54.32       54.70        4.88 o
   4   6  18       38.39       40.59        4.37 o
   6   6  18       18.93       21.85        5.23 o
   8   6  18       -0.72       15.32       10.41 <
 -23   7  18       -1.61        0.25        5.34 <
 -21   7  18       -1.37        0.51        3.37 <
 -19   7  18       -3.57        0.14        2.81 <
 -17   7  18       -1.17        0.75        2.98 <
 -15   7  18        1.91        2.50        2.90 <
 -13   7  18       -0.05        2.41        2.50 <
 -11   7  18        3.77        3.45        2.46 <
  -9   7  18        6.46        7.09        2.65 <
  -7   7  18       18.25       14.35        2.76 o
  -5   7  18       22.43       20.91        2.89 o
  -3   7  18       14.42       17.59        2.82 o
  -1   7  18       14.07       16.94        2.97 o
   1   7  18       16.83       19.46        3.35 o
   3   7  18       31.93       28.37        4.21 o
   5   7  18       35.79       33.11       10.93 o
 -20   8  18       -3.56        1.67        3.89 <
 -18   8  18       -3.29        1.16        3.13 <
 -16   8  18       -1.10        3.94        2.70 <
 -14   8  18       10.44       10.17        3.12 o
 -12   8  18        9.87       12.59        2.95 o
 -10   8  18        8.90        9.35        3.00 o
  -8   8  18        5.40        6.18        2.94 <
  -6   8  18        4.74       12.64        3.34 <
  -4   8  18       20.93       21.59        3.83 o
  -2   8  18       18.23       20.82        3.31 o
   0   8  18       10.38       13.31        3.92 <
   2   8  18       11.75        9.12        4.54 <
   4   8  18       10.76       12.31        6.37 <
 -17   9  18       -6.82        0.74        3.07 <
 -15   9  18       -4.56        1.88        3.03 <
 -13   9  18       -0.51        2.93        3.40 <
 -11   9  18       -0.59        3.33        3.35 <
  -9   9  18        0.79        7.27        3.45 <
  -7   9  18       11.04       14.23        3.66 o
  -5   9  18       15.78       17.31        4.54 o
  -3   9  18       18.74       19.94        4.70 o
  -1   9  18        8.91       19.28        4.80 <
 -10  10  18        4.72        5.53        4.36 <
  -8  10  18        4.85        4.33        4.35 <
  -6  10  18        3.91        2.82        4.18 <
 -27   1  19       24.73       31.02        4.64 o
 -25   1  19       39.62       41.52        3.71 o
 -23   1  19       39.68       40.35        3.50 o
 -21   1  19       38.02       42.30        3.98 o
 -19   1  19       62.08       62.99        4.17 o
 -17   1  19      111.58      105.04        4.86 o
 -15   1  19      130.77      126.65        4.93 o
 -13   1  19      119.67      111.79        4.74 o
 -11   1  19      107.07      102.60        4.53 o
  -9   1  19      117.71      117.63        4.66 o
  -7   1  19      147.58      154.19        4.59 o
  -5   1  19      174.01      176.75        4.48 o
  -3   1  19      156.18      154.94        4.44 o
  -1   1  19      145.05      144.95        4.48 o
   1   1  19      155.74      152.86        4.68 o
   3   1  19      160.83      160.00        4.56 o
   5   1  19      158.47      148.98        5.11 o
   7   1  19      132.88      117.66        6.31 o
   9   1  19      121.30       92.23       13.23 o
 -26   2  19       -1.94        3.38        3.62 <
 -24   2  19       -2.06        4.46        3.42 <
 -22   2  19       -2.40        2.53        2.89 <
 -20   2  19       -0.70        2.15        3.24 <
 -18   2  19        3.19        5.21        3.11 <
 -16   2  19        8.43       10.39        3.23 <
 -14   2  19       12.68       12.57        3.27 o
 -12   2  19        3.61        7.84        2.96 <
 -10   2  19        9.26        8.06        3.10 o
  -8   2  19       18.60       19.55        2.94 o
  -6   2  19       27.40       23.08        3.07 o
  -4   2  19       14.41       16.84        2.73 o
  -2   2  19       10.03        9.61        2.74 o
   0   2  19        3.79        6.27        2.80 <
   2   2  19        7.65       12.62        2.95 <
   4   2  19        8.51       14.27        3.29 <
   6   2  19        7.59        8.86        3.83 <
   8   2  19        5.66        4.96        4.39 <
 -27   3  19        5.00       13.70        5.15 <
 -25   3  19       16.41       21.79        4.27 o
 -23   3  19       50.02       49.70        4.60 o
 -21   3  19       69.84       74.91        6.18 o
 -19   3  19       61.98       65.47        4.17 o
 -17   3  19       43.26       42.19        3.86 o
 -15   3  19       45.29       51.75        3.80 o
 -13   3  19      105.15      100.96        4.74 o
 -11   3  19      143.57      137.83        5.08 o
  -9   3  19      140.96      134.34        4.52 o
  -7   3  19      114.87      110.31        4.29 o
  -5   3  19      106.68      106.03        3.84 o
  -3   3  19      154.69      148.72        4.42 o
  -1   3  19      146.59      145.86        4.44 o
   1   3  19      114.50      114.59        4.29 o
   3   3  19      102.56       98.40        4.72 o
   5   3  19      107.14       99.74        5.11 o
   7   3  19      138.04      112.71        7.58 o
 -26   4  19       -1.05        1.90        5.96 <
 -24   4  19       -1.16        4.81        4.39 <
 -22   4  19       11.03       14.77        4.51 <
 -20   4  19       23.25       23.68        5.24 o
 -18   4  19       21.94       21.42        5.04 o
 -16   4  19       16.00       17.02        3.74 o
 -14   4  19       19.69       21.00        3.85 o
 -12   4  19       40.08       42.74        3.65 o
 -10   4  19       57.92       58.83        3.87 o
  -8   4  19       42.11       40.34        3.59 o
  -6   4  19       27.73       32.39        3.19 o
  -4   4  19       34.59       35.55        3.38 o
  -2   4  19       43.38       47.93        3.52 o
   0   4  19       57.06       61.46        4.38 o
   2   4  19       44.55       37.77        4.40 o
   4   4  19       22.47       22.16        3.88 o
   6   4  19       23.92       20.59        4.05 o
 -23   5  19       12.06       19.16        4.57 <
 -21   5  19       23.46       26.14        4.50 o
 -19   5  19       37.64       43.63        5.26 o
 -17   5  19       47.47       60.91        5.66 o
 -15   5  19       54.98       58.42        5.72 o
 -13   5  19       48.07       54.12        4.41 o
 -11   5  19       63.18       68.61        4.04 o
  -9   5  19       85.52       82.47        4.40 o
  -7   5  19       79.99       83.50        4.27 o
  -5   5  19       81.37       82.44        4.42 o
  -3   5  19       74.30       70.19        4.44 o
  -1   5  19       91.72       90.40        5.52 o
   1   5  19      117.36      106.37        6.04 o
   3   5  19       88.73       88.92        5.19 o
   5   5  19       71.94       66.94        5.18 o
 -22   6  19       12.45       12.52        5.78 <
 -20   6  19       20.45       20.59        4.51 o
 -18   6  19       25.03       29.80        4.29 o
 -16   6  19       43.67       41.36        4.49 o
 -14   6  19       50.01       51.95        4.47 o
 -12   6  19       64.51       54.76        4.71 o
 -10   6  19       51.70       54.79        4.45 o
  -8   6  19       68.91       63.39        4.19 o
  -6   6  19       66.36       62.23        4.17 o
  -4   6  19       67.80       66.41        4.97 o
  -2   6  19       74.93       70.62        5.19 o
   0   6  19       54.60       57.46        4.88 o
   2   6  19       56.68       55.55        4.69 o
   4   6  19       45.09       50.53        6.80 o
 -21   7  19       13.28       14.65        5.69 <
 -19   7  19       19.50       19.09        4.39 o
 -17   7  19       27.59       29.02        3.59 o
 -15   7  19       36.11       38.47        3.66 o
 -13   7  19       32.88       35.02        3.51 o
 -11   7  19       27.24       29.39        3.45 o
  -9   7  19       34.67       36.64        3.16 o
  -7   7  19       43.47       50.43        3.35 o
  -5   7  19       48.88       50.00        3.84 o
  -3   7  19       56.19       49.29        4.73 o
  -1   7  19       44.70       40.78        4.70 o
   1   7  19       48.51       40.46        4.78 o
 -18   8  19       23.98       28.98        4.32 o
 -16   8  19       39.45       44.07        4.29 o
 -14   8  19       48.73       49.14        5.51 o
 -12   8  19       43.10       45.23        4.31 o
 -10   8  19       40.77       48.85        4.25 o
  -8   8  19       63.05       66.46        4.66 o
  -6   8  19       88.29       92.21        5.05 o
  -4   8  19       69.31       83.89        4.74 o
  -2   8  19       60.64       55.00        7.65 o
   0   8  19       40.58       45.23        6.90 o
 -13   9  19       10.82       17.44        6.72 <
 -11   9  19       16.33       22.10        3.80 o
  -9   9  19       12.62       17.31        3.84 o
  -7   9  19        8.93       14.17        4.66 <
 -26   0  20       66.04       68.57        7.42 o
 -24   0  20       71.51       68.54        5.62 o
 -22   0  20       68.05       65.62        6.74 o
 -20   0  20       91.27       82.26        6.92 o
 -18   0  20      146.98      138.16        7.85 o
 -16   0  20      203.06      201.76        8.64 o
 -14   0  20      206.81      209.21        8.64 o
 -12   0  20      162.84      160.30        7.97 o
 -10   0  20      152.03      156.23        7.70 o
  -8   0  20      203.71      207.98        8.58 o
  -6   0  20      242.28      240.46        7.63 o
  -4   0  20      233.65      228.00        9.01 o
  -2   0  20      197.14      193.35        7.26 o
   0   0  20      160.21      158.35        6.94 o
   2   0  20      176.12      175.48        7.20 o
   4   0  20      178.52      160.60        9.54 o
 -25   1  20        0.89        3.39        3.62 <
 -23   1  20        0.38        3.04        3.00 <
 -21   1  20       -1.24        0.53        3.52 <
 -19   1  20       -2.86        0.32        3.34 <
 -17   1  20        7.23        2.78        3.47 <
 -15   1  20        4.59        6.13        3.34 <
 -13   1  20        1.75        3.83        3.27 <
 -11   1  20        4.45        0.67        3.30 <
  -9   1  20       -0.94        0.17        3.14 <
  -7   1  20        0.54        2.96        2.63 <
  -5   1  20        6.95        9.66        2.85 <
  -3   1  20        3.00        3.94        2.85 <
  -1   1  20        0.79        0.60        2.88 <
   1   1  20        0.56        0.28        2.97 <
   3   1  20        0.90        0.37        3.19 <
   5   1  20        4.03        2.62        3.81 <
 -24   2  20       74.46       66.87        4.46 o
 -22   2  20       89.61       88.60        4.16 o
 -20   2  20      101.82      103.64        5.10 o
 -18   2  20      116.46      109.10        5.89 o
 -16   2  20      125.58      115.82        5.20 o
 -14   2  20      144.55      138.77        5.34 o
 -12   2  20      189.11      181.89        5.90 o
 -10   2  20      202.79      200.32        5.34 o
  -8   2  20      199.11      194.26        5.98 o
  -6   2  20      198.38      193.62        4.96 o
  -4   2  20      182.35      187.40        4.88 o
  -2   2  20      176.40      170.77        4.89 o
   0   2  20      174.02      164.54        5.01 o
   2   2  20      150.03      132.23        5.00 o
   4   2  20      123.06      115.75        4.88 o
   6   2  20      113.22      104.57       13.55 o
 -25   3  20        6.35        8.22        5.91 <
 -23   3  20       15.90       12.85        4.81 o
 -21   3  20       23.73       16.82        5.55 o
 -19   3  20       16.71       14.25        4.28 o
 -17   3  20        7.73       12.17        3.52 <
 -15   3  20       10.32       15.72        3.90 <
 -13   3  20       20.14       20.29        3.62 o
 -11   3  20       21.04       23.20        3.15 o
  -9   3  20       24.05       22.04        3.27 o
  -7   3  20       13.09       16.63        3.16 o
  -5   3  20       11.58       13.45        2.87 o
  -3   3  20       17.08       16.33        3.07 o
  -1   3  20       18.30       15.35        3.10 o
   1   3  20        9.88       11.23        3.46 <
   3   3  20       13.54        9.74        3.81 o
   5   3  20        0.71        6.31        4.83 <
 -24   4  20       33.58       41.03        6.38 o
 -22   4  20       62.60       63.23        6.94 o
 -20   4  20       86.64       83.03        6.75 o
 -18   4  20       82.56       82.36        6.58 o
 -16   4  20       82.08       83.13        5.29 o
 -14   4  20       97.06       97.64        5.50 o
 -12   4  20      126.69      125.38        5.18 o
 -10   4  20      150.81      148.08        5.47 o
  -8   4  20      140.71      137.95        5.37 o
  -6   4  20      117.06      121.06        5.09 o
  -4   4  20      124.51      123.03        5.26 o
  -2   4  20      143.63      137.73        5.67 o
   0   4  20      144.49      122.99        6.73 o
   2   4  20      104.47       97.15        5.63 o
   4   4  20       66.91       70.62        7.25 o
 -21   5  20       26.75       27.91        5.89 o
 -19   5  20       48.85       40.04        5.88 o
 -17   5  20       36.63       36.60        5.68 o
 -15   5  20       27.71       28.68        4.37 o
 -13   5  20       35.18       37.18        4.41 o
 -11   5  20       48.50       49.80        4.03 o
  -9   5  20       49.02       48.65        4.07 o
  -7   5  20       31.38       31.51        3.84 o
  -5   5  20       15.75       21.83        3.65 o
  -3   5  20       32.02       26.02        4.59 o
  -1   5  20       36.64       37.31        4.74 o
   1   5  20       39.85       36.37        4.90 o
   3   5  20       17.80       21.70        6.06 <
 -20   6  20       26.06       31.29        5.78 o
 -18   6  20       47.85       50.08        4.89 o
 -16   6  20       63.89       67.02        4.99 o
 -14   6  20       73.49       71.43        5.08 o
 -12   6  20       58.26       63.65        4.79 o
 -10   6  20       55.09       59.47        4.77 o
  -8   6  20       69.89       69.66        5.04 o
  -6   6  20       75.07       76.26        5.15 o
  -4   6  20       76.29       73.21        5.29 o
  -2   6  20       63.47       63.88        5.13 o
   0   6  20       73.43       59.98        8.84 o
 -17   7  20       42.01       47.27        8.25 o
 -15   7  20       56.55       58.37        5.84 o
 -13   7  20       56.33       46.74        4.80 o
 -11   7  20       37.65       36.81        4.45 o
  -9   7  20       47.53       39.79        4.65 o
  -7   7  20       57.28       56.78        4.82 o
  -5   7  20       68.33       62.85        5.04 o
  -3   7  20       43.99       43.93        8.00 o
 -12   8  20       24.36       31.72        7.19 o
 -10   8  20       25.59       32.17        7.20 o
  -8   8  20       16.13       28.70        6.83 <
 -23   1  21       67.33       65.45        5.01 o
 -21   1  21       75.40       72.65        4.83 o
 -19   1  21       91.25       86.77        4.97 o
 -17   1  21      113.36      105.28        5.28 o
 -15   1  21      115.17      116.82        5.27 o
 -13   1  21      123.51      110.67        5.41 o
 -11   1  21       96.72      100.15        4.93 o
  -9   1  21       85.18       93.81        4.22 o
  -7   1  21       83.92       92.98        3.89 o
  -5   1  21       82.33       83.47        3.92 o
  -3   1  21       66.84       61.90        3.80 o
  -1   1  21       50.21       46.61        3.92 o
   1   1  21       36.22       38.01        3.36 o
   3   1  21       41.80       31.55        8.22 o
 -22   2  21        4.19        4.92        3.62 <
 -20   2  21        0.98        1.10        3.59 <
 -18   2  21       -1.47        0.79        3.46 <
 -16   2  21        4.30        3.80        3.53 <
 -14   2  21        5.40        7.28        3.59 <
 -12   2  21        1.39        3.26        3.42 <
 -10   2  21       -6.14        0.39        2.93 <
  -8   2  21        0.08        0.81        2.76 <
  -6   2  21        5.45        4.91        2.88 <
  -4   2  21        9.62        9.97        3.00 o
  -2   2  21        4.04        4.30        2.94 <
   0   2  21        0.01        0.24        2.96 <
   2   2  21       -1.89        0.15        4.33 <
 -21   3  21       83.85       72.34        9.99 o
 -19   3  21       78.35       77.50        5.59 o
 -17   3  21       75.74       71.71        5.43 o
 -15   3  21       65.66       66.54        4.54 o
 -13   3  21       76.90       77.02        4.20 o
 -11   3  21       88.92       90.21        4.30 o
  -9   3  21       84.95       91.68        4.28 o
  -7   3  21       69.34       70.79        3.75 o
  -5   3  21       53.55       52.45        3.59 o
  -3   3  21       48.95       48.95        3.55 o
  -1   3  21       42.92       41.41        3.54 o
   1   3  21       29.12       31.29        5.25 o
 -20   4  21       18.22       12.64        7.71 <
 -18   4  21        3.22       11.53        4.81 <
 -16   4  21       14.41        6.42        5.38 <
 -14   4  21       -0.39        6.50        3.40 <
 -12   4  21       11.23       13.24        3.57 o
 -10   4  21       15.74       18.45        3.59 o
  -8   4  21        8.41       10.34        3.52 <
  -6   4  21       -0.46        3.96        3.41 <
  -4   4  21        4.06        2.48        3.51 <
  -2   4  21        9.96        7.12        4.28 <
   0   4  21       17.29       13.35        7.04 <
 -19   5  21       44.23       41.96        8.64 o
 -17   5  21       42.20       48.99        8.21 o
 -15   5  21       47.56       53.86        4.81 o
 -13   5  21       53.22       51.43        4.88 o
 -11   5  21       39.74       44.90        4.11 o
  -9   5  21       38.44       37.63        4.09 o
  -7   5  21       40.54       37.80        4.16 o
  -5   5  21       39.90       37.93        4.06 o
  -3   5  21       28.22       31.71        7.66 o
  -1   5  21       28.25       25.50        7.63 o
 -16   6  21        9.83       19.07        7.31 <
 -14   6  21        9.88       14.76        7.25 <
 -12   6  21        7.42       12.01        6.63 <
 -10   6  21        5.47       13.87        6.82 <
  -8   6  21       15.53       17.08        7.28 <
  -6   6  21        2.53       15.28        6.63 <
  -4   6  21        9.24       13.23        6.55 <
 -20   0  22       12.88        9.43        7.99 <
 -18   0  22        5.20        6.40        5.18 <
 -16   0  22        7.76        6.91        5.30 <
 -14   0  22        4.18        5.87        5.08 <
 -12   0  22        0.40        3.85        4.86 <
 -10   0  22       -4.32        1.19        3.91 <
  -8   0  22       -2.01        0.13        3.96 <
  -6   0  22        3.65        0.29        4.10 <
  -4   0  22       -0.20        0.39        4.04 <
  -2   0  22       -2.12        1.07        6.53 <
 -19   1  22       -5.39        0.03        5.01 <
 -17   1  22       -4.54        0.01        3.48 <
 -15   1  22       -3.12        0.94        3.51 <
 -13   1  22       -1.10        1.14        3.49 <
 -11   1  22       -2.39        0.05        3.07 <
  -9   1  22       -1.72        0.52        2.78 <
  -7   1  22       -0.97        0.15        2.85 <
  -5   1  22       -0.72        2.94        2.91 <
  -3   1  22        5.52        1.57        3.60 <
  -1   1  22        3.14        0.00        4.91 <
 -18   2  22       11.85        9.72        4.38 <
 -16   2  22        5.61        5.17        4.10 <
 -14   2  22        0.11        3.12        3.52 <
 -12   2  22       -1.03        1.86        3.10 <
 -10   2  22       -4.43        1.17        3.01 <
  -8   2  22       -1.80        0.43        2.78 <
  -6   2  22       -1.32        0.06        2.85 <
  -4   2  22       -0.65        0.96        3.53 <
  -2   2  22        4.60        1.40        4.77 <
 -17   3  22       -2.62        1.30        4.90 <
 -15   3  22       -2.56        2.24        4.71 <
 -13   3  22       -3.71        2.38        3.41 <
 -11   3  22       -0.96        2.02        3.07 <
  -9   3  22        1.05        0.88        2.83 <
  -7   3  22       -0.34        0.48        3.43 <
  -5   3  22       -0.39        0.88        3.43 <
  -3   3  22        2.60        1.50        4.69 <
 -16   4  22       -1.07        5.04        6.81 <
 -14   4  22        3.31        1.73        4.77 <
 -12   4  22       -1.67        0.55        4.74 <
 -10   4  22       -1.15        0.38        4.54 <
  -8   4  22        1.62        0.22        4.72 <
  -6   4  22       -1.59        0.03        4.68 <
 -13   1  23       13.22       13.09        5.37 <
 -11   1  23       15.63       14.21        5.38 <
  -9   1  23       27.12       19.65        5.58 o
